# Supplementary material for: 6-Amino-3-methyl-4-(3,4,5-tri­meth­oxy­phen­yl)-2,4-di­hydro­pyrano[2,3-c]pyrazole-5-carbo­nitrile
Source: Acta Crystallogr Sect E Struct Rep Online. 2014 Jul 23;70(Pt 8):o875–6. doi: 10.1107/S1600536814015670 (PMC4158517; doi:10.1107/S1600536814015670)
Supplement: Supplementary file 1 [file e-70-0o875-sup1.cif]

##############################################################################
#                                                                            #
# This CIF contains the data in a paper accepted for publication in          #
# Acta Crystallographica Section E. It conforms to the requirements of       #
# Notes for Authors for Acta Crystallographica Section E, and has been       #
# peer reviewed under the auspices of the IUCr Commission on Journals.       #
#                                                                            #
# Full details of the Crystallographic Information File format               #
# are given in the paper "The Crystallographic Information File (CIF):       #
# a New Standard Archive File for Crystallography" by S. R. Hall, F. H.      #
# Allen and I. D. Brown [Acta Cryst. (1991), A47, 655-685].                  #
#                                                                            #
# The current version of the core CIF dictionary is obtainable from          #
# ftp://ftp.iucr.org/pub/cif_core.dic.                                       #
#                                                                            #
# Software is freely available for graphical display of the structure(s)     #
# in this CIF. For information consult the CIF software page                 #
# http://www.iucr.org/resources/cif/software.                                #
#                                                                            #
# This file may be used for bona fide research purposes within the           #
# scientific community so long as proper attribution is given to the journal # 
# article from which it was obtained.                                        #
#                                                                            #
##############################################################################
data_I
_audit_creation_method     SHELXL-97
_database_code_depnum_ccdc_archive     'CCDC 973484'
_chemical_name_systematic
;\
6-Amino-3-methyl-4-(3,4,5-trimethoxyphenyl)-2,4-dihydropyrano[2,3-<i>c</i>]\
pyrazole-5-carbonitrile
;
_chemical_name_common     ?
_chemical_formula_moiety     'C17 H18 N4 O4'
_chemical_formula_sum     'C17 H18 N4 O4'
_chemical_formula_iupac     'C17 H18 N4 O4'
_chemical_formula_weight     342.35
_chemical_melting_point     ?
_symmetry_cell_setting     triclinic
_symmetry_space_group_name_H-M     'P -1'
_symmetry_space_group_name_Hall     '-P 1'
loop_
    _symmetry_equiv_pos_as_xyz
    'x, y, z'
    '-x, -y, -z'
_cell_length_a     7.6168(6)
_cell_length_b     9.9967(5)
_cell_length_c     11.7888(6)
_cell_angle_alpha     105.283(5)
_cell_angle_beta     99.416(5)
_cell_angle_gamma     92.221(5)
_cell_volume     851.05(9)
_cell_formula_units_Z     2
_cell_measurement_reflns_used     1789
_cell_measurement_theta_min     4.12
_cell_measurement_theta_max     26.68
_cell_measurement_temperature     293(2)
_exptl_crystal_description     Block
_exptl_crystal_colour     colourless
_exptl_crystal_size_max     0.30
_exptl_crystal_size_mid     0.20
_exptl_crystal_size_min     0.20
_exptl_crystal_density_diffrn     1.336
_exptl_crystal_density_meas     ?
_exptl_crystal_density_method     'not measured'
_exptl_crystal_F_000     360
_exptl_absorpt_coefficient_mu     0.098
_exptl_absorpt_correction_type     multi-scan
_exptl_absorpt_process_details     '(CrysAlis PRO; Oxford Diffraction, 2010)'
_exptl_absorpt_correction_T_min     0.805
_exptl_absorpt_correction_T_max     1.000
_exptl_special_details
;
<i>CrysAlis PRO</i>, Agilent Technologies, Version 1.171.36.28 (release
01--02-2013 CrysAlis171. NET) (compiled Feb 1 2013,16:14:44) Empirical
absorption correction using spherical harmonics, implemented in SCALE3 ABSPACK
scaling algorithm.
;
_diffrn_ambient_temperature     293(2)
_diffrn_radiation_type     MoK\a
_diffrn_radiation_wavelength     0.71073
_diffrn_radiation_source     'fine-focus sealed tube'
_diffrn_radiation_monochromator     graphite
_diffrn_measurement_device_type     'Oxford Diffraction Xcalibur Sapphire3'
_diffrn_measurement_method     '\w scans'
_diffrn_detector_area_resol_mean     16.1049
_diffrn_reflns_number     6228
_diffrn_reflns_av_R_equivalents     0.0302
_diffrn_reflns_av_sigmaI/netI     0.0599
_diffrn_reflns_theta_min     3.51
_diffrn_reflns_theta_max     26.00
_diffrn_reflns_theta_full     26.00
_diffrn_measured_fraction_theta_max     0.997
_diffrn_measured_fraction_theta_full     0.997
_diffrn_reflns_limit_h_min     -9
_diffrn_reflns_limit_h_max     4
_diffrn_reflns_limit_k_min     -12
_diffrn_reflns_limit_k_max     12
_diffrn_reflns_limit_l_min     -14
_diffrn_reflns_limit_l_max     14
_diffrn_standards_number     0
_diffrn_standards_interval_count     0
_diffrn_standards_interval_time     .
_diffrn_standards_decay_%     .
_refine_special_details
;
Refinement of <i>F</i>^2^ against ALL reflections. The weighted <i>R</i>-factor
<i>wR</i> and goodness of fit <i>S</i> are based on <i>F</i>^2^, conventional
<i>R</i>-factors <i>R</i> are based on <i>F</i>, with <i>F</i> set to zero for
negative <i>F</i>^2^. The threshold expression of <i>F</i>^2^ >
\s(<i>F</i>^2^) is used only for calculating <i>R</i>-factors(gt) <i>etc</i>.
and is not relevant to the choice of reflections for refinement.
<i>R</i>-factors based on <i>F</i>^2^ are statistically about twice as large
as those based on <i>F</i>, and <i>R</i>- factors based on ALL data will be
even larger.
;
_reflns_number_total     3344
_reflns_number_gt     2201
_reflns_threshold_expression     >2sigma(I)
_refine_ls_structure_factor_coef     Fsqd
_refine_ls_matrix_type     full
_refine_ls_R_factor_all     0.0797
_refine_ls_R_factor_gt     0.0473
_refine_ls_wR_factor_gt     0.1052
_refine_ls_wR_factor_ref     0.1249
_refine_ls_goodness_of_fit_ref     1.000
_refine_ls_restrained_S_all     1.000
_refine_ls_number_reflns     3344
_refine_ls_number_parameters     242
_refine_ls_number_restraints     0
_refine_ls_hydrogen_treatment     mixed
_refine_ls_weighting_scheme     calc
_refine_ls_weighting_details
                 'calc w=1/[\s^2^(Fo^2^)+(0.0518P)^2^] where P=(Fo^2^+2Fc^2^)/3'
_atom_sites_solution_hydrogens     geom
_atom_sites_solution_primary     direct
_atom_sites_solution_secondary     difmap
_refine_ls_shift/su_max     0.000
_refine_ls_shift/su_mean     0.000
_refine_diff_density_max     0.218
_refine_diff_density_min     -0.215
_refine_ls_extinction_method     none
_refine_ls_extinction_coef     ?
loop_
    _atom_type_symbol
    _atom_type_description
    _atom_type_scat_dispersion_real
    _atom_type_scat_dispersion_imag
    _atom_type_scat_source
    'C' 'C' 0.0033 0.0016
                         'International Tables Vol C Tables 4.2.6.8 and 6.1.1.4'
    'H' 'H' 0.0000 0.0000
                         'International Tables Vol C Tables 4.2.6.8 and 6.1.1.4'
    'N' 'N' 0.0061 0.0033
                         'International Tables Vol C Tables 4.2.6.8 and 6.1.1.4'
    'O' 'O' 0.0106 0.0060
                         'International Tables Vol C Tables 4.2.6.8 and 6.1.1.4'
_computing_data_collection     'CrysAlisPro (Oxford Diffraction, 2010)'
_computing_cell_refinement     'CrysAlisPro (Oxford Diffraction, 2010)'
_computing_data_reduction     'CrysAlisPro (Oxford Diffraction, 2010)'
_computing_structure_solution     'SHELXS97 (Sheldrick, 2008)'
_computing_structure_refinement     'SHELXL97 (Sheldrick, 2008)'
_computing_molecular_graphics     'ORTEP-3 for Windows (Farrugia, 2012)'
_computing_publication_material     'PLATON (Spek, 2009)'
loop_
    _atom_site_type_symbol
    _atom_site_label
    _atom_site_fract_x
    _atom_site_fract_y
    _atom_site_fract_z
    _atom_site_U_iso_or_equiv
    _atom_site_adp_type
    _atom_site_calc_flag
    _atom_site_refinement_flags
    _atom_site_occupancy
    _atom_site_symmetry_multiplicity
    _atom_site_disorder_assembly
    _atom_site_disorder_group
    N N1 0.2660(2) 0.39361(17) 0.45176(13) 0.0399(4) Uani d . 1 1 . .
    N N2 0.4190(2) 0.32739(18) 0.44265(15) 0.0420(4) Uani d . 1 1 . .
    C C3 0.5002(3) 0.3075(2) 0.54703(17) 0.0403(5) Uani d . 1 1 . .
    C C3A 0.3973(3) 0.36369(18) 0.63060(16) 0.0332(5) Uani d . 1 1 . .
    C C4 0.4095(3) 0.37099(18) 0.76047(15) 0.0329(4) Uani d . 1 1 . .
    H H4 0.5116 0.4362 0.8064 0.039 Uiso calc R 1 1 . .
    C C5 0.2393(3) 0.43016(19) 0.79658(15) 0.0340(5) Uani d . 1 1 . .
    C C6 0.1121(3) 0.4790(2) 0.72636(16) 0.0377(5) Uani d . 1 1 . .
    O O7 0.11958(19) 0.47720(15) 0.61077(11) 0.0469(4) Uani d . 1 1 . .
    C C7A 0.2595(3) 0.4131(2) 0.56623(16) 0.0353(5) Uani d . 1 1 . .
    C C8 0.6670(3) 0.2363(3) 0.5545(2) 0.0644(7) Uani d . 1 1 . .
    H H8A 0.6381 0.1384 0.5413 0.097 Uiso calc R 1 1 . .
    H H8B 0.7392 0.2738 0.6322 0.097 Uiso calc R 1 1 . .
    H H8C 0.7317 0.2505 0.4947 0.097 Uiso calc R 1 1 . .
    C C9 0.2164(3) 0.44234(19) 0.91550(16) 0.0354(5) Uani d . 1 1 . .
    N N10 0.1998(2) 0.45179(18) 1.01250(14) 0.0487(5) Uani d . 1 1 . .
    N N11 -0.0360(3) 0.5354(2) 0.75602(17) 0.0532(5) Uani d . 1 1 . .
    C C12 0.4390(3) 0.22862(19) 0.78092(15) 0.0329(5) Uani d . 1 1 . .
    C C13 0.3050(3) 0.1214(2) 0.73981(16) 0.0393(5) Uani d . 1 1 . .
    H H13 0.1912 0.1378 0.7066 0.047 Uiso calc R 1 1 . .
    C C14 0.3410(3) -0.0109(2) 0.74832(16) 0.0413(5) Uani d . 1 1 . .
    C C15 0.5115(3) -0.03574(19) 0.79687(16) 0.0394(5) Uani d . 1 1 . .
    C C16 0.6430(3) 0.0735(2) 0.84271(17) 0.0387(5) Uani d . 1 1 . .
    C C17 0.6066(3) 0.20604(19) 0.83509(16) 0.0363(5) Uani d . 1 1 . .
    H H17 0.6945 0.2797 0.8663 0.044 Uiso calc R 1 1 . .
    O O18 0.2197(2) -0.12489(15) 0.71128(13) 0.0599(5) Uani d . 1 1 . .
    C C19 0.0428(4) -0.1075(3) 0.6622(3) 0.0823(9) Uani d . 1 1 . .
    H H19A -0.0082 -0.0431 0.7213 0.123 Uiso calc R 1 1 . .
    H H19B -0.0270 -0.1956 0.6379 0.123 Uiso calc R 1 1 . .
    H H19C 0.0435 -0.0718 0.5942 0.123 Uiso calc R 1 1 . .
    O O20 0.5514(2) -0.17034(13) 0.79545(11) 0.0522(4) Uani d . 1 1 . .
    C C21 0.5144(4) -0.2128(2) 0.89635(19) 0.0656(8) Uani d . 1 1 . .
    H H21A 0.5801 -0.1499 0.9684 0.098 Uiso calc R 1 1 . .
    H H21B 0.5494 -0.3052 0.8905 0.098 Uiso calc R 1 1 . .
    H H21C 0.3889 -0.2117 0.8979 0.098 Uiso calc R 1 1 . .
    O O22 0.8041(2) 0.04130(15) 0.89463(14) 0.0568(4) Uani d . 1 1 . .
    C C23 0.9389(3) 0.1526(3) 0.9471(3) 0.0761(8) Uani d . 1 1 . .
    H H23A 0.9602 0.1989 0.8882 0.114 Uiso calc R 1 1 . .
    H H23B 1.0471 0.1167 0.9763 0.114 Uiso calc R 1 1 . .
    H H23C 0.9006 0.2176 1.0122 0.114 Uiso calc R 1 1 . .
    H H40 -0.119(3) 0.569(2) 0.703(2) 0.072(8) Uiso d . 1 1 . .
    H H30 0.442(3) 0.290(2) 0.365(2) 0.063(7) Uiso d . 1 1 . .
    H H50 -0.072(3) 0.543(2) 0.8274(19) 0.055(6) Uiso d . 1 1 . .
loop_
    _atom_site_aniso_label
    _atom_site_aniso_U_11
    _atom_site_aniso_U_22
    _atom_site_aniso_U_33
    _atom_site_aniso_U_12
    _atom_site_aniso_U_13
    _atom_site_aniso_U_23
    N1 0.0455(11) 0.0444(11) 0.0312(9) 0.0059(8) 0.0110(8) 0.0099(7)
    N2 0.0508(12) 0.0445(11) 0.0330(9) 0.0095(8) 0.0158(9) 0.0091(8)
    C3 0.0465(13) 0.0395(12) 0.0386(11) 0.0069(9) 0.0128(10) 0.0132(9)
    C3A 0.0377(12) 0.0316(11) 0.0321(10) 0.0048(8) 0.0098(9) 0.0091(8)
    C4 0.0360(11) 0.0307(11) 0.0313(10) 0.0023(8) 0.0046(8) 0.0082(8)
    C5 0.0399(12) 0.0357(11) 0.0270(9) 0.0085(9) 0.0056(9) 0.0090(8)
    C6 0.0469(13) 0.0412(12) 0.0275(10) 0.0104(9) 0.0088(9) 0.0114(9)
    O7 0.0494(9) 0.0688(11) 0.0315(7) 0.0247(8) 0.0135(7) 0.0226(7)
    C7A 0.0393(12) 0.0383(12) 0.0321(10) 0.0065(9) 0.0127(9) 0.0120(9)
    C8 0.0692(18) 0.0812(19) 0.0544(14) 0.0381(15) 0.0274(13) 0.0243(13)
    C9 0.0389(12) 0.0350(11) 0.0328(11) 0.0116(8) 0.0059(9) 0.0094(9)
    N10 0.0560(13) 0.0601(13) 0.0333(10) 0.0164(9) 0.0119(9) 0.0144(9)
    N11 0.0534(13) 0.0800(15) 0.0365(10) 0.0348(11) 0.0180(10) 0.0236(10)
    C12 0.0405(12) 0.0333(11) 0.0262(9) 0.0066(9) 0.0092(9) 0.0078(8)
    C13 0.0405(12) 0.0394(12) 0.0380(11) 0.0050(9) 0.0081(9) 0.0097(9)
    C14 0.0549(14) 0.0334(12) 0.0341(11) -0.0029(10) 0.0125(10) 0.0049(9)
    C15 0.0609(15) 0.0302(11) 0.0328(10) 0.0104(10) 0.0199(10) 0.0106(9)
    C16 0.0448(13) 0.0408(12) 0.0357(10) 0.0137(10) 0.0132(9) 0.0143(9)
    C17 0.0402(12) 0.0342(11) 0.0352(10) 0.0036(9) 0.0084(9) 0.0101(9)
    O18 0.0702(12) 0.0415(10) 0.0623(10) -0.0144(8) 0.0072(9) 0.0098(8)
    C19 0.0618(19) 0.0663(19) 0.103(2) -0.0226(14) 0.0191(17) -0.0026(16)
    O20 0.0901(13) 0.0325(8) 0.0418(8) 0.0183(8) 0.0266(8) 0.0130(7)
    C21 0.111(2) 0.0492(15) 0.0487(13) 0.0143(14) 0.0246(14) 0.0269(12)
    O22 0.0504(10) 0.0523(10) 0.0726(11) 0.0182(8) 0.0060(8) 0.0266(9)
    C23 0.0474(16) 0.0711(19) 0.106(2) 0.0087(13) -0.0095(15) 0.0304(16)
_geom_special_details
;
All e.s.d.'s (except the e.s.d. in the dihedral angle between two l.s. planes)
are estimated using the full covariance matrix. The cell e.s.d.'s are taken
into account individually in the estimation of e.s.d.'s in distances, angles
and torsion angles; correlations between e.s.d.'s in cell parameters are only
used when they are defined by crystal symmetry. An approximate (isotropic)
treatment of cell e.s.d.'s is used for estimating e.s.d.'s involving l.s.
planes.
;
loop_
    _geom_bond_atom_site_label_1
    _geom_bond_atom_site_label_2
    _geom_bond_site_symmetry_2
    _geom_bond_distance
    _geom_bond_publ_flag
    N1 C7A . 1.321(2) ?
    N1 N2 . 1.368(2) ?
    N2 C3 . 1.351(2) ?
    N2 H30 . 0.94(2) ?
    C3 C3A . 1.377(3) ?
    C3 C8 . 1.481(3) ?
    C3A C7A . 1.378(3) ?
    C3A C4 . 1.501(2) ?
    C4 C5 . 1.523(3) ?
    C4 C12 . 1.524(2) ?
    C4 H4 . 0.9800 ?
    C5 C6 . 1.360(2) ?
    C5 C9 . 1.415(2) ?
    C6 N11 . 1.336(3) ?
    C6 O7 . 1.369(2) ?
    O7 C7A . 1.371(2) ?
    C8 H8A . 0.9600 ?
    C8 H8B . 0.9600 ?
    C8 H8C . 0.9600 ?
    C9 N10 . 1.151(2) ?
    N11 H40 . 0.95(2) ?
    N11 H50 . 0.91(2) ?
    C12 C13 . 1.380(3) ?
    C12 C17 . 1.386(2) ?
    C13 C14 . 1.388(3) ?
    C13 H13 . 0.9300 ?
    C14 O18 . 1.366(2) ?
    C14 C15 . 1.390(3) ?
    C15 C16 . 1.384(3) ?
    C15 O20 . 1.387(2) ?
    C16 O22 . 1.369(2) ?
    C16 C17 . 1.387(3) ?
    C17 H17 . 0.9300 ?
    O18 C19 . 1.413(3) ?
    C19 H19A . 0.9600 ?
    C19 H19B . 0.9600 ?
    C19 H19C . 0.9600 ?
    O20 C21 . 1.429(2) ?
    C21 H21A . 0.9600 ?
    C21 H21B . 0.9600 ?
    C21 H21C . 0.9600 ?
    O22 C23 . 1.420(3) ?
    C23 H23A . 0.9600 ?
    C23 H23B . 0.9600 ?
    C23 H23C . 0.9600 ?
loop_
    _geom_angle_atom_site_label_1
    _geom_angle_atom_site_label_2
    _geom_angle_atom_site_label_3
    _geom_angle_site_symmetry_1
    _geom_angle_site_symmetry_3
    _geom_angle
    _geom_angle_publ_flag
    C7A N1 N2 . . 101.46(15) ?
    C3 N2 N1 . . 113.28(17) ?
    C3 N2 H30 . . 129.5(14) ?
    N1 N2 H30 . . 116.4(14) ?
    N2 C3 C3A . . 106.36(18) ?
    N2 C3 C8 . . 121.06(19) ?
    C3A C3 C8 . . 132.59(18) ?
    C3 C3A C7A . . 103.61(16) ?
    C3 C3A C4 . . 133.13(18) ?
    C7A C3A C4 . . 123.20(18) ?
    C3A C4 C5 . . 106.47(15) ?
    C3A C4 C12 . . 110.49(15) ?
    C5 C4 C12 . . 114.14(14) ?
    C3A C4 H4 . . 108.5 ?
    C5 C4 H4 . . 108.5 ?
    C12 C4 H4 . . 108.5 ?
    C6 C5 C9 . . 117.19(18) ?
    C6 C5 C4 . . 125.60(16) ?
    C9 C5 C4 . . 117.11(15) ?
    N11 C6 C5 . . 127.32(18) ?
    N11 C6 O7 . . 109.26(16) ?
    C5 C6 O7 . . 123.42(19) ?
    C6 O7 C7A . . 115.23(15) ?
    N1 C7A O7 . . 119.07(17) ?
    N1 C7A C3A . . 115.30(18) ?
    O7 C7A C3A . . 125.62(16) ?
    C3 C8 H8A . . 109.5 ?
    C3 C8 H8B . . 109.5 ?
    H8A C8 H8B . . 109.5 ?
    C3 C8 H8C . . 109.5 ?
    H8A C8 H8C . . 109.5 ?
    H8B C8 H8C . . 109.5 ?
    N10 C9 C5 . . 179.2(2) ?
    C6 N11 H40 . . 122.9(15) ?
    C6 N11 H50 . . 124.7(13) ?
    H40 N11 H50 . . 112.3(19) ?
    C13 C12 C17 . . 120.38(17) ?
    C13 C12 C4 . . 120.79(17) ?
    C17 C12 C4 . . 118.71(16) ?
    C12 C13 C14 . . 119.61(19) ?
    C12 C13 H13 . . 120.2 ?
    C14 C13 H13 . . 120.2 ?
    O18 C14 C13 . . 125.0(2) ?
    O18 C14 C15 . . 114.81(18) ?
    C13 C14 C15 . . 120.19(18) ?
    C16 C15 O20 . . 120.11(19) ?
    C16 C15 C14 . . 119.79(17) ?
    O20 C15 C14 . . 120.06(17) ?
    O22 C16 C15 . . 115.96(17) ?
    O22 C16 C17 . . 124.12(18) ?
    C15 C16 C17 . . 119.92(19) ?
    C12 C17 C16 . . 119.95(18) ?
    C12 C17 H17 . . 120.0 ?
    C16 C17 H17 . . 120.0 ?
    C14 O18 C19 . . 118.08(18) ?
    O18 C19 H19A . . 109.5 ?
    O18 C19 H19B . . 109.5 ?
    H19A C19 H19B . . 109.5 ?
    O18 C19 H19C . . 109.5 ?
    H19A C19 H19C . . 109.5 ?
    H19B C19 H19C . . 109.5 ?
    C15 O20 C21 . . 114.32(16) ?
    O20 C21 H21A . . 109.5 ?
    O20 C21 H21B . . 109.5 ?
    H21A C21 H21B . . 109.5 ?
    O20 C21 H21C . . 109.5 ?
    H21A C21 H21C . . 109.5 ?
    H21B C21 H21C . . 109.5 ?
    C16 O22 C23 . . 117.11(17) ?
    O22 C23 H23A . . 109.5 ?
    O22 C23 H23B . . 109.5 ?
    H23A C23 H23B . . 109.5 ?
    O22 C23 H23C . . 109.5 ?
    H23A C23 H23C . . 109.5 ?
    H23B C23 H23C . . 109.5 ?
loop_
    _geom_torsion_atom_site_label_1
    _geom_torsion_atom_site_label_2
    _geom_torsion_atom_site_label_3
    _geom_torsion_atom_site_label_4
    _geom_torsion_site_symmetry_1
    _geom_torsion_site_symmetry_2
    _geom_torsion_site_symmetry_3
    _geom_torsion_site_symmetry_4
    _geom_torsion
    _geom_torsion_publ_flag
    C7A N1 N2 C3 . . . . 0.3(2) ?
    N1 N2 C3 C3A . . . . -0.3(2) ?
    N1 N2 C3 C8 . . . . 179.5(2) ?
    N2 C3 C3A C7A . . . . 0.2(2) ?
    C8 C3 C3A C7A . . . . -179.6(2) ?
    N2 C3 C3A C4 . . . . 177.34(19) ?
    C8 C3 C3A C4 . . . . -2.4(4) ?
    C3 C3A C4 C5 . . . . -172.4(2) ?
    C7A C3A C4 C5 . . . . 4.2(2) ?
    C3 C3A C4 C12 . . . . -48.0(3) ?
    C7A C3A C4 C12 . . . . 128.68(19) ?
    C3A C4 C5 C6 . . . . -5.9(2) ?
    C12 C4 C5 C6 . . . . -128.09(19) ?
    C3A C4 C5 C9 . . . . 177.73(15) ?
    C12 C4 C5 C9 . . . . 55.6(2) ?
    C9 C5 C6 N11 . . . . -1.5(3) ?
    C4 C5 C6 N11 . . . . -177.8(2) ?
    C9 C5 C6 O7 . . . . 178.23(17) ?
    C4 C5 C6 O7 . . . . 1.9(3) ?
    N11 C6 O7 C7A . . . . -175.81(17) ?
    C5 C6 O7 C7A . . . . 4.4(3) ?
    N2 N1 C7A O7 . . . . -179.27(16) ?
    N2 N1 C7A C3A . . . . -0.2(2) ?
    C6 O7 C7A N1 . . . . 172.79(16) ?
    C6 O7 C7A C3A . . . . -6.2(3) ?
    C3 C3A C7A N1 . . . . 0.0(2) ?
    C4 C3A C7A N1 . . . . -177.51(16) ?
    C3 C3A C7A O7 . . . . 179.01(18) ?
    C4 C3A C7A O7 . . . . 1.5(3) ?
    C3A C4 C12 C13 . . . . -69.8(2) ?
    C5 C4 C12 C13 . . . . 50.1(2) ?
    C3A C4 C12 C17 . . . . 106.20(19) ?
    C5 C4 C12 C17 . . . . -133.86(17) ?
    C17 C12 C13 C14 . . . . -2.8(3) ?
    C4 C12 C13 C14 . . . . 173.21(16) ?
    C12 C13 C14 O18 . . . . 179.75(17) ?
    C12 C13 C14 C15 . . . . -0.6(3) ?
    O18 C14 C15 C16 . . . . -176.85(16) ?
    C13 C14 C15 C16 . . . . 3.5(3) ?
    O18 C14 C15 O20 . . . . 5.5(3) ?
    C13 C14 C15 O20 . . . . -174.18(15) ?
    O20 C15 C16 O22 . . . . -5.8(3) ?
    C14 C15 C16 O22 . . . . 176.56(17) ?
    O20 C15 C16 C17 . . . . 174.73(16) ?
    C14 C15 C16 C17 . . . . -3.0(3) ?
    C13 C12 C17 C16 . . . . 3.3(3) ?
    C4 C12 C17 C16 . . . . -172.74(16) ?
    O22 C16 C17 C12 . . . . -179.90(17) ?
    C15 C16 C17 C12 . . . . -0.4(3) ?
    C13 C14 O18 C19 . . . . -1.1(3) ?
    C15 C14 O18 C19 . . . . 179.25(19) ?
    C16 C15 O20 C21 . . . . 94.3(2) ?
    C14 C15 O20 C21 . . . . -88.0(2) ?
    C15 C16 O22 C23 . . . . -177.29(19) ?
    C17 C16 O22 C23 . . . . 2.2(3) ?
loop_
    _geom_hbond_atom_site_label_D
    _geom_hbond_atom_site_label_H
    _geom_hbond_atom_site_label_A
    _geom_hbond_site_symmetry_A
    _geom_hbond_distance_DH
    _geom_hbond_distance_HA
    _geom_hbond_distance_DA
    _geom_hbond_angle_DHA
    _geom_hbond_publ_flag
    N2 H30 O20 2_656 0.94(2) 1.96(2) 2.882(2) 165(2) y
    N11 H40 N1 2_566 0.95(2) 2.11(2) 3.030(3) 163(2) y
    N11 H50 N10 2_567 0.91(2) 2.25(2) 3.156(3) 172(2) y
    C8 H8C O18 2_656 0.96 2.52 3.305(3) 139 y
    C19 H19B N1 2_556 0.96 2.52 3.455(4) 165 y
    C21 H21A Cg3 2_657 0.96 2.85 3.55 130 y
_iucr_refine_instructions_details
;
TITL GBBB4-306 in P-1
CELL  0.71073   7.6168   9.9967  11.7888  105.283   99.416   92.221
ZERR     2.00   0.0006   0.0005   0.0006    0.005    0.005    0.005
LATT   1
SFAC  C    H    N    O
UNIT  34   36   8    8
MERG   2
OMIT    -3.00  52.00
FMAP   2
PLAN   10
ACTA
BOND   $H
CONF
LIST   4
L.S.   4
WGHT    0.051800
FVAR      12.13199
N1    3    0.266015    0.393613    0.451756    11.00000    0.04552    0.04436 =
         0.03121    0.00989    0.01103    0.00587
N2    3    0.419040    0.327389    0.442652    11.00000    0.05081    0.04452 =
         0.03302    0.00913    0.01577    0.00945
C3    1    0.500208    0.307460    0.547028    11.00000    0.04647    0.03947 =
         0.03855    0.01319    0.01284    0.00690
C3A   1    0.397334    0.363686    0.630603    11.00000    0.03766    0.03155 =
         0.03206    0.00912    0.00981    0.00480
C4    1    0.409505    0.370988    0.760468    11.00000    0.03599    0.03067 =
         0.03133    0.00822    0.00457    0.00228
AFIX  13
H4    2    0.511647    0.436222    0.806395    11.00000   -1.20000
AFIX   0
C5    1    0.239311    0.430155    0.796583    11.00000    0.03985    0.03572 =
         0.02697    0.00904    0.00559    0.00852
C6    1    0.112059    0.478954    0.726361    11.00000    0.04687    0.04119 =
         0.02749    0.01137    0.00876    0.01043
O7    4    0.119583    0.477197    0.610770    11.00000    0.04944    0.06878 =
         0.03148    0.02256    0.01347    0.02471
C7A   1    0.259529    0.413148    0.566228    11.00000    0.03932    0.03833 =
         0.03212    0.01203    0.01271    0.00655
C8    1    0.666972    0.236268    0.554458    11.00000    0.06917    0.08121 =
         0.05437    0.02432    0.02739    0.03811
AFIX 137
H8A   2    0.638075    0.138412    0.541299    11.00000   -1.50000
H8B   2    0.739199    0.273762    0.632233    11.00000   -1.50000
H8C   2    0.731720    0.250491    0.494657    11.00000   -1.50000
AFIX   0
C9    1    0.216450    0.442340    0.915503    11.00000    0.03892    0.03501 =
         0.03279    0.00936    0.00589    0.01158
N10   3    0.199768    0.451786    1.012500    11.00000    0.05598    0.06006 =
         0.03327    0.01441    0.01188    0.01642
N11   3   -0.035978    0.535357    0.756018    11.00000    0.05339    0.08000 =
         0.03649    0.02358    0.01805    0.03478
C12   1    0.438967    0.228617    0.780917    11.00000    0.04046    0.03327 =
         0.02618    0.00780    0.00915    0.00660
C13   1    0.304987    0.121440    0.739812    11.00000    0.04050    0.03940 =
         0.03805    0.00974    0.00806    0.00503
AFIX  43
H13   2    0.191214    0.137823    0.706598    11.00000   -1.20000
AFIX   0
C14   1    0.341006   -0.010940    0.748324    11.00000    0.05495    0.03337 =
         0.03407    0.00489    0.01251   -0.00294
C15   1    0.511533   -0.035735    0.796870    11.00000    0.06093    0.03018 =
         0.03277    0.01057    0.01991    0.01037
C16   1    0.643013    0.073539    0.842711    11.00000    0.04475    0.04081 =
         0.03565    0.01431    0.01321    0.01371
C17   1    0.606555    0.206044    0.835095    11.00000    0.04024    0.03421 =
         0.03525    0.01006    0.00836    0.00360
AFIX  43
H17   2    0.694525    0.279707    0.866328    11.00000   -1.20000
AFIX   0
O18   4    0.219680   -0.124892    0.711277    11.00000    0.07023    0.04146 =
         0.06232    0.00984    0.00723   -0.01441
C19   1    0.042832   -0.107455    0.662244    11.00000    0.06179    0.06632 =
         0.10300   -0.00259    0.01910   -0.02255
AFIX 137
H19A  2   -0.008195   -0.043109    0.721318    11.00000   -1.50000
H19B  2   -0.027004   -0.195566    0.637874    11.00000   -1.50000
H19C  2    0.043512   -0.071842    0.594219    11.00000   -1.50000
AFIX   0
O20   4    0.551390   -0.170336    0.795449    11.00000    0.09008    0.03253 =
         0.04178    0.01304    0.02657    0.01825
C21   1    0.514418   -0.212786    0.896347    11.00000    0.11070    0.04923 =
         0.04873    0.02689    0.02461    0.01434
AFIX 137
H21A  2    0.580129   -0.149928    0.968371    11.00000   -1.50000
H21B  2    0.549418   -0.305235    0.890544    11.00000   -1.50000
H21C  2    0.388859   -0.211722    0.897931    11.00000   -1.50000
AFIX   0
O22   4    0.804132    0.041298    0.894627    11.00000    0.05041    0.05230 =
         0.07265    0.02659    0.00603    0.01825
C23   1    0.938921    0.152645    0.947081    11.00000    0.04736    0.07106 =
         0.10569    0.03045   -0.00948    0.00868
AFIX 137
H23A  2    0.960160    0.198868    0.888197    11.00000   -1.50000
H23B  2    1.047104    0.116740    0.976287    11.00000   -1.50000
H23C  2    0.900628    0.217607    1.012223    11.00000   -1.50000
AFIX   0
H40   2   -0.118788    0.568796    0.702581    11.00000    0.07248
H30   2    0.441746    0.290468    0.364867    11.00000    0.06277
H50   2   -0.072097    0.542752    0.827422    11.00000    0.05536
HKLF 4
END
;
data_New_Global_Publ_Block
_journal_date_recd_electronic     2014-05-21
_journal_date_accepted     2014-07-04
_journal_name_full     'Acta Crystallographica, Section E'
_journal_year     2014
_journal_volume     70
_journal_issue      8
_journal_page_first     o875
_journal_page_last     o876
_journal_paper_category     QO
_journal_paper_doi     10.1107/S1600536814015670
_journal_coeditor_code     GK2612
_publ_contact_author_name     'Gupta, Vivek K.'
_publ_contact_author_address
;
Post-Graduate Department of Physics & Electronics,
University of Jammu,
Jammu Tawi - 180 006,
India
;
_publ_contact_author_email     'vivek_gupta2k2@hotmail.com'
_publ_contact_author_fax     '+911912432051'
_publ_contact_author_phone     '+919419102467'
_publ_section_title
;\
6-Amino-3-methyl-4-(3,4,5-trimethoxyphenyl)-2,4-dihydropyrano[2,3-<i>c</i>]\
pyrazole-5-carbonitrile
;
_publ_section_title_footnote     .
loop_
    _publ_author_name
    _publ_author_footnote
    _publ_author_address
    'Sharma, Naresh' .
;
Post-Graduate Department of Physics & Electronics,
University of Jammu, Jammu Tawi 180 006, India
;
    'Brahmachari, Goutam' .
;
Laboratory of Natural Products & Organic Synthesis,
Department of Chemistry, Visva-Bharati University,
Santiniketan 731 235, West Bengal, India
;
    'Banerjee, Bubun' .
;
Laboratory of Natural Products & Organic Synthesis,
Department of Chemistry, Visva-Bharati University,
Santiniketan 731 235, West Bengal, India
;
    'Kant, Rajni' .
;
Post-Graduate Department of Physics & Electronics,
University of Jammu, Jammu Tawi 180 006, India
;
    'Gupta, Vivek K.' .
;
Post-Graduate Department of Physics & Electronics,
University of Jammu, Jammu Tawi 180 006, India
;
_publ_section_synopsis     .
