# Supplementary material for: 6-Amino-3-methyl-4-(3,4,5-tri­meth­oxy­phen­yl)-2,4-di­hydro­pyrano[2,3-c]pyrazole-5-carbo­nitrile
Source: Acta Crystallogr Sect E Struct Rep Online. 2014 Jul 23;70(Pt 8):o875–6. doi: 10.1107/S1600536814015670 (PMC4158517; doi:10.1107/S1600536814015670)
Supplement: Supplementary file 2 [file e-70-0o875-Isup2.hkl]

#
# h,k,l, Fc-squared, Fo-squared, sigma(Fo-squared) and status flag
#
data_I
_shelx_title ' GBBB4-306 in P-1'
_shelx_refln_list_code          4
_shelx_F_calc_maximum       81.74
_exptl_crystal_F_000       360.00
_reflns_d_resolution_high  0.8107
 
loop_
 _symmetry_equiv_pos_as_xyz
 'x, y, z'
 '-x, -y, -z'
 
_cell_length_a     7.6168
_cell_length_b     9.9967
_cell_length_c    11.7888
_cell_angle_alpha 105.283
_cell_angle_beta   99.416
_cell_angle_gamma  92.221
 
_shelx_F_squared_multiplier     1.000
 
loop_
 _refln_index_h
 _refln_index_k
 _refln_index_l
 _refln_F_squared_calc
 _refln_F_squared_meas
 _refln_F_squared_sigma
 _refln_observed_status
   2   0   0       18.35       14.41      1.74 o
   3   0   0      130.82      112.44      5.47 o
   4   0   0      131.25      143.48     10.20 o
   5   0   0       79.68       93.70      9.51 o
   6   0   0       77.30       67.48      8.98 o
   7   0   0       22.80       22.34      6.02 o
   8   0   0        1.23        1.55      2.52 o
   9   0   0        0.00       -1.97      2.53 o
  -9   1   0        4.74        8.57      4.80 o
  -8   1   0       11.66       10.01      2.62 o
  -7   1   0       92.19       93.09     11.73 o
  -6   1   0       18.60       16.13      5.23 o
  -5   1   0      200.22      215.76     14.22 o
  -4   1   0      484.80      488.12     19.06 o
  -3   1   0      658.30      703.02     13.46 o
  -2   1   0       59.08       52.31      3.08 o
   1   1   0     1757.89     1629.08      9.08 o
   2   1   0     1396.04     1396.78     48.29 o
   3   1   0        7.32       12.29      3.05 o
   4   1   0      428.21      465.35     19.32 o
   5   1   0      166.65      161.76     12.89 o
   6   1   0      592.67      619.11     26.93 o
   7   1   0       10.70       10.18      4.44 o
   8   1   0       73.65       81.41      9.42 o
   9   1   0        0.67       -0.47      1.93 o
  -9   2   0        4.80        4.88      3.40 o
  -8   2   0        1.23        1.81      1.82 o
  -7   2   0        9.60       11.88      2.89 o
  -6   2   0      183.75      176.97      9.48 o
  -5   2   0      102.77      102.58      6.51 o
  -4   2   0       64.46       65.19      4.83 o
  -3   2   0      123.26      123.68      4.67 o
  -2   2   0     2011.07     2012.61     16.25 o
  -1   2   0      155.89      160.61      3.24 o
   0   2   0     1048.82     1034.12      7.84 o
   2   2   0      913.17      903.02     10.96 o
   3   2   0       30.00       27.40      2.50 o
   4   2   0       13.77       10.20      1.46 o
   5   2   0      108.99      104.16      6.97 o
   6   2   0      325.14      308.99     13.11 o
   7   2   0      175.03      168.92     10.96 o
   8   2   0       25.88       29.75      5.21 o
  -9   3   0        9.23       13.43      5.56 o
  -8   3   0       17.57       15.91      3.84 o
  -7   3   0       57.95       53.77      5.83 o
  -6   3   0        2.48        1.38      1.76 o
  -5   3   0      108.34      106.85      6.97 o
  -4   3   0       61.19       70.49      5.24 o
  -3   3   0       83.97      103.39      5.73 o
  -2   3   0       42.29       32.61      2.19 o
  -1   3   0       13.40       11.27      1.24 o
   0   3   0     1201.08     1200.21     10.36 o
   1   3   0     5914.81     5507.89     17.65 o
   2   3   0        0.00       -0.66      0.44 o
   3   3   0      254.45      236.54      8.10 o
   4   3   0       35.32       32.21      5.73 o
   5   3   0        0.00       -0.31      2.25 o
   6   3   0       36.83       33.69      4.46 o
   7   3   0       64.44       66.68      6.80 o
   8   3   0        1.02        1.43      1.51 o
  -8   4   0       31.56       30.05      5.22 o
  -7   4   0       24.68       22.97      6.02 o
  -6   4   0       61.97       63.34      6.15 o
  -5   4   0      216.37      212.16     10.42 o
  -4   4   0        7.05        5.75      1.55 o
  -3   4   0        9.42        8.29      1.88 o
  -2   4   0       69.50       71.26      3.95 o
  -1   4   0     1209.94     1248.23     19.14 o
   0   4   0       12.85       15.23      1.53 o
   1   4   0     1644.04     1577.07     12.23 o
   2   4   0      791.47      774.75      9.05 o
   3   4   0      572.35      573.61     10.25 o
   4   4   0      143.10      148.12      5.61 o
   5   4   0        3.04        4.69      1.45 o
   6   4   0      103.08      106.97      7.85 o
   7   4   0        0.72        1.50      1.71 o
   8   4   0        8.23       14.41      3.60 o
  -8   5   0        8.91        4.34      2.00 o
  -7   5   0        0.09       -4.32      2.88 o
  -6   5   0       22.97       13.36      2.74 o
  -5   5   0      298.06      272.39     12.60 o
  -4   5   0      107.21      116.91      7.62 o
  -3   5   0       42.95       44.87      4.71 o
  -2   5   0      839.43      867.08     22.55 o
  -1   5   0      536.46      568.87     14.79 o
   0   5   0       93.53       95.82      9.16 o
   1   5   0      597.44      615.79     10.16 o
   2   5   0     1136.92     1015.68     22.11 o
   3   5   0       99.71      108.17      3.94 o
   4   5   0        0.62        2.03      1.34 o
   5   5   0       14.51       12.35      1.95 o
   6   5   0       31.63       31.98      4.32 o
   7   5   0        2.20        0.94      1.30 o
   8   5   0       22.46       28.88      7.91 o
  -8   6   0        5.59        3.84      3.88 o
  -7   6   0        0.16       -4.33      2.89 o
  -6   6   0       25.39       24.47      4.10 o
  -5   6   0       37.77       36.59      4.90 o
  -4   6   0      177.19      184.93     10.26 o
  -3   6   0       15.90       18.21      2.71 o
  -2   6   0      103.29      116.59      7.61 o
  -1   6   0      305.57      329.88     16.54 o
   0   6   0       11.70       16.22      2.30 o
   1   6   0       20.99       18.34      2.39 o
   2   6   0      638.60      615.52     18.02 o
   3   6   0       49.27       49.97      3.49 o
   4   6   0       34.96       43.03      2.95 o
   5   6   0       88.41       78.82      6.45 o
   6   6   0        3.67        2.12      1.99 o
   7   6   0        1.11        0.72      2.07 o
  -7   7   0        4.23        3.38      2.31 o
  -6   7   0        0.52        1.26      2.27 o
  -5   7   0        2.91        3.65      2.05 o
  -4   7   0      198.06      190.36     11.22 o
  -3   7   0       61.70       72.54      5.52 o
  -2   7   0       45.96       46.88      8.50 o
  -1   7   0      109.20       96.84     10.12 o
   0   7   0        0.65        0.44      1.68 o
   1   7   0       46.55       49.57      7.10 o
   2   7   0      415.95      439.68     13.06 o
   3   7   0       61.80       61.32      4.26 o
   4   7   0      214.71      227.28      8.32 o
   5   7   0       27.16       24.42      6.28 o
   6   7   0        0.00       -1.19      2.34 o
  -7   8   0       13.33       12.63      6.63 o
  -6   8   0        8.89       12.47      3.98 o
  -5   8   0       11.22       11.98      3.67 o
  -4   8   0       25.73       25.70      4.78 o
  -3   8   0        3.76        1.51      1.62 o
  -2   8   0      127.88      122.82     12.04 o
  -1   8   0        0.32        1.66      2.08 o
   0   8   0        0.51       -0.04      1.94 o
   1   8   0       32.87       30.70      6.05 o
   2   8   0        3.92        3.21      1.91 o
   3   8   0      143.50      145.49     12.78 o
   4   8   0       39.88       47.17      8.60 o
   5   8   0        6.65        6.69      4.43 o
   6   8   0        2.25        4.65      3.65 o
  -6   9   0        0.02        2.49      6.64 o
  -5   9   0        0.00        3.42      8.51 o
  -4   9   0        3.64       12.91      7.10 o
  -3   9   0      191.77      178.96     11.26 o
  -2   9   0       33.66       28.23      6.36 o
  -1   9   0        2.79        3.84      3.08 o
   0   9   0       41.58       35.05      6.86 o
   1   9   0        0.00       -0.86      1.76 o
   2   9   0        0.68       -2.34      3.13 o
   3   9   0       75.01       68.33      6.74 o
   4   9   0        4.04        6.11      3.57 o
   5   9   0       25.31       31.11      8.00 o
  -5  10   0        9.58       10.31      4.68 o
  -4  10   0        0.10        0.42      2.28 o
  -3  10   0        5.50        8.44      2.86 o
  -2  10   0        4.36        4.54      3.45 o
  -1  10   0       11.25       12.69      4.23 o
   0  10   0        1.19        1.03      2.21 o
   1  10   0        0.10        1.69      2.62 o
   2  10   0        4.50        7.56      3.97 o
   3  10   0       40.69       48.32      9.31 o
   4  10   0        0.51       10.71      5.20 o
  -4  11   0        1.40       -0.56      2.13 o
  -3  11   0       31.91       30.51     10.27 o
  -2  11   0        4.25       -0.26      1.93 o
  -1  11   0        0.04        2.71      3.24 o
   0  11   0        5.80        3.09      2.88 o
   1  11   0        6.75        3.48      2.91 o
   2  11   0        0.07        0.39      2.73 o
   0 -12   1        0.10       -0.14      2.78 o
   1 -12   1        2.14       -1.51      3.07 o
  -3 -11   1       13.89       13.38      5.60 o
  -2 -11   1        6.46        7.01      2.88 o
  -1 -11   1        3.56        0.37      3.01 o
   0 -11   1       15.72       11.31      4.66 o
   1 -11   1        4.92        1.34      2.16 o
   2 -11   1       50.41       53.26      6.55 o
   3 -11   1       12.67       11.75      3.47 o
   4 -11   1       45.20       49.68      9.28 o
  -4 -10   1      117.56      138.67     15.54 o
  -3 -10   1        5.35        3.34      2.30 o
  -2 -10   1        2.19        0.63      1.70 o
  -1 -10   1       15.56       20.13      5.72 o
   0 -10   1       18.74       19.33      5.37 o
   1 -10   1        0.02        0.70      1.78 o
   2 -10   1       66.41       71.56      7.12 o
   3 -10   1       17.13       20.85      4.14 o
   4 -10   1       52.54       57.40     18.35 o
   5 -10   1       11.44       15.61      8.01 o
  -5  -9   1       11.23       19.93      6.48 o
  -4  -9   1       35.33       28.33      6.98 o
  -3  -9   1       18.35       24.36      4.20 o
  -2  -9   1        4.55        2.48      2.06 o
  -1  -9   1       95.48       95.03     11.03 o
   0  -9   1        2.33        0.90      1.90 o
   1  -9   1       83.22       72.63      9.51 o
   2  -9   1      180.67      179.88     14.94 o
   3  -9   1       44.07       55.03      6.25 o
   4  -9   1       77.72       81.98      8.31 o
   5  -9   1       19.24       23.17      4.57 o
   6  -9   1        0.03        2.98      2.21 o
  -6  -8   1        0.01        1.07      3.39 o
  -5  -8   1        0.15        0.10      1.89 o
  -4  -8   1        0.91        3.58      2.20 o
  -3  -8   1      259.31      255.50     24.33 o
  -2  -8   1      476.47      441.16     22.90 o
  -1  -8   1      325.22      327.77     19.01 o
   0  -8   1        0.98       -1.58      2.95 o
   1  -8   1       45.84       50.20      7.57 o
   2  -8   1        0.04        3.21      8.64 o
   3  -8   1      318.72      347.99     11.98 o
   4  -8   1      105.40      109.57      8.74 o
   5  -8   1      150.69      149.82     10.77 o
   6  -8   1       14.62       14.60      3.88 o
   7  -8   1        3.62        1.68      3.49 o
  -7  -7   1        8.13       14.93      5.68 o
  -6  -7   1        8.37       10.52      4.70 o
  -5  -7   1        0.11        3.01      2.87 o
  -4  -7   1       30.03       26.71      3.71 o
  -3  -7   1      517.15      552.12     11.61 o
  -2  -7   1      120.60      115.36     10.66 o
  -1  -7   1      367.66      345.97     25.17 o
   0  -7   1       50.89       54.82      4.36 o
   1  -7   1        0.01        1.25      8.38 o
   2  -7   1       29.04       29.80      3.33 o
   3  -7   1      259.23      285.62     10.18 o
   4  -7   1       13.19        4.28      5.01 o
   5  -7   1       17.01       14.06      3.16 o
   6  -7   1       16.28        7.58      5.01 o
   7  -7   1        2.96        4.72      2.41 o
  -7  -6   1        0.00        4.87      3.75 o
  -6  -6   1       86.27       78.22     10.84 o
  -5  -6   1       26.68       24.46      2.69 o
  -4  -6   1        3.95        5.60      2.26 o
  -3  -6   1       37.32       34.23      2.36 o
  -2  -6   1       22.05       13.95      2.02 o
  -1  -6   1      334.06      290.00     35.59 o
   0  -6   1       71.85       74.49      9.42 o
   1  -6   1      112.77      125.18      7.39 o
   2  -6   1       34.89       36.69      3.33 o
   3  -6   1      164.11      166.63      8.91 o
   4  -6   1      702.49      711.58     19.54 o
   5  -6   1     1369.46     1410.96     29.62 o
   6  -6   1       19.05       18.10      5.31 o
   7  -6   1        1.45       -2.15      4.03 o
   8  -6   1        0.17       -3.23      2.42 o
  -8  -5   1        0.73        5.83      4.16 o
  -7  -5   1        0.00       -3.39      3.00 o
  -6  -5   1        1.80        1.87      1.00 o
  -5  -5   1       17.79       13.61      1.85 o
  -4  -5   1        1.09        0.52      0.91 o
  -3  -5   1        2.24        4.49      0.97 o
  -2  -5   1     2223.00     2191.84     24.26 o
  -1  -5   1       40.32       23.69      6.17 o
   0  -5   1        0.07       -0.05      0.90 o
   1  -5   1       12.16       14.09      2.50 o
   2  -5   1      221.85      245.76      7.52 o
   3  -5   1        4.01        2.11      4.37 o
   4  -5   1        5.43        8.63      3.29 o
   5  -5   1       11.22        7.18      3.45 o
   6  -5   1      201.64      186.35     10.93 o
   7  -5   1        0.99        2.76      2.26 o
   8  -5   1        0.61       -0.32      1.69 o
  -8  -4   1       10.58       13.27      4.56 o
  -7  -4   1       12.46       12.02      3.66 o
  -6  -4   1       14.97       16.11      3.90 o
  -5  -4   1      100.20       95.84      6.47 o
  -4  -4   1       68.90       66.41      3.80 o
  -3  -4   1      215.37      238.56      5.51 o
  -2  -4   1      516.41      523.94      7.12 o
  -1  -4   1      382.42      387.92     11.76 o
   0  -4   1      496.09      565.91      7.02 o
   1  -4   1     1310.40     1480.64     17.92 o
   2  -4   1       10.98       11.42      1.56 o
   3  -4   1       24.64       20.82      2.81 o
   4  -4   1      757.21      776.96     18.03 o
   5  -4   1        3.99        2.32      1.63 o
   6  -4   1      646.74      616.20     19.15 o
   7  -4   1       12.12       15.93      3.62 o
   8  -4   1        3.65        4.33      2.10 o
  -8  -3   1       10.20       14.15      3.57 o
  -7  -3   1        1.82        1.37      1.33 o
  -6  -3   1       12.70       12.36      2.61 o
  -5  -3   1       10.96       13.11      2.48 o
  -4  -3   1       25.86       24.36      2.88 o
  -3  -3   1      292.38      285.78      6.60 o
  -2  -3   1      413.96      424.57      6.87 o
  -1  -3   1     3736.41     3437.32     26.55 o
   0  -3   1     1378.01     1380.53      9.83 o
   1  -3   1        8.66        8.39      0.95 o
   2  -3   1      182.22      180.18      4.45 o
   3  -3   1      643.68      728.18     11.67 o
   4  -3   1       47.38       38.00      3.72 o
   5  -3   1        0.32       -1.64      1.93 o
   6  -3   1      361.05      353.70     14.07 o
   7  -3   1       24.98       29.50      4.63 o
   8  -3   1        2.95        3.35      1.56 o
   9  -3   1        0.11        1.20      2.64 o
  -9  -2   1        0.49       -2.22      2.36 o
  -8  -2   1        1.85        3.73      2.07 o
  -7  -2   1        5.07        7.07      3.75 o
  -6  -2   1       73.46       72.14     10.18 o
  -5  -2   1      135.14      140.55     11.76 o
  -4  -2   1      113.84      104.28      5.81 o
  -3  -2   1      973.03      960.74     19.87 o
  -2  -2   1      108.54      117.68      3.33 o
  -1  -2   1     3198.11     2947.58     12.93 o
   0  -2   1     2693.45     2667.26     11.10 o
   1  -2   1       63.81       67.52      2.53 o
   2  -2   1     1107.78     1153.57     13.87 o
   3  -2   1      245.10      296.60     10.12 o
   4  -2   1      397.05      467.47     18.57 o
   5  -2   1      249.68      259.22     15.25 o
   6  -2   1      165.10      171.79     13.99 o
   7  -2   1      355.98      332.20     21.62 o
   8  -2   1        7.76        5.45      1.77 o
   9  -2   1       10.28       10.65      5.32 o
  -9  -1   1        3.12        3.50      4.17 o
  -8  -1   1       22.52       19.08      6.44 o
  -7  -1   1      151.41      180.40     16.49 o
  -6  -1   1        6.67        2.82      2.32 o
  -5  -1   1       91.26       77.71      8.86 o
  -4  -1   1       90.12       84.91      8.10 o
  -3  -1   1       43.02       50.16      5.36 o
  -2  -1   1      454.39      449.59      9.18 o
  -1  -1   1      760.41      747.59      6.20 o
   1  -1   1      742.93      706.74     16.35 o
   2  -1   1      534.23      550.45      9.40 o
   3  -1   1     1121.41     1183.71     18.55 o
   4  -1   1      511.07      600.66     20.45 o
   5  -1   1      103.30      108.60     10.11 o
   6  -1   1        1.21        3.35      2.42 o
   7  -1   1      216.71      242.98     19.24 o
   8  -1   1        2.63        6.39      4.14 o
   9  -1   1        2.61       -0.36      1.76 o
  -9   0   1       11.53        8.30      4.15 o
  -8   0   1       21.56       23.96      6.69 o
  -7   0   1        2.80       -0.58      2.23 o
  -6   0   1       76.95       83.71     10.35 o
  -5   0   1      203.25      210.85     14.35 o
  -4   0   1        3.21        3.47      1.51 o
  -3   0   1       21.79       26.03      3.94 o
  -2   0   1       81.30       90.50      4.10 o
   1   0   1     2321.70     2225.68     12.08 o
   2   0   1      177.17      159.16      5.44 o
   3   0   1      757.09      748.62     20.87 o
   4   0   1       10.71        7.93      2.73 o
   5   0   1      155.73      147.77     12.35 o
   6   0   1        0.39       -1.16      3.15 o
   7   0   1      206.11      203.69     17.05 o
   8   0   1       36.56       33.81      5.39 o
   9   0   1        0.01        1.55      3.60 o
  -9   1   1        5.03       -0.20      2.30 o
  -8   1   1       11.57       12.57      5.06 o
  -7   1   1        1.82        1.75      1.31 o
  -6   1   1      110.17      121.88      7.41 o
  -5   1   1      134.89      142.62      7.21 o
  -4   1   1     1524.54     1569.18     29.08 o
  -3   1   1      137.95      128.22      5.37 o
  -2   1   1        0.02       -0.18      0.86 o
  -1   1   1      529.24      507.53      4.56 o
   1   1   1     1391.29     1350.35     12.97 o
   2   1   1      152.40      139.43      6.32 o
   3   1   1       70.41       60.95      4.25 o
   4   1   1        0.11       -0.94      1.14 o
   5   1   1        0.44       -0.54      1.47 o
   6   1   1       13.61       11.51      4.74 o
   7   1   1       61.66       61.56      6.59 o
   8   1   1       59.33       67.67      7.59 o
  -9   2   1        2.36       -3.79      4.06 o
  -8   2   1        0.00        0.93      1.82 o
  -7   2   1       10.29        7.60      4.78 o
  -6   2   1       98.22       99.03      7.13 o
  -5   2   1      313.57      345.27     12.04 o
  -4   2   1       18.88       18.26      2.62 o
  -3   2   1      220.59      254.88      8.38 o
  -2   2   1     1967.76     2120.32     33.23 o
  -1   2   1      180.75      168.53      5.60 o
   0   2   1      259.53      257.43      4.44 o
   1   2   1      128.69      108.63      2.35 o
   2   2   1       49.72       50.83      2.39 o
   3   2   1       91.32       80.51      3.57 o
   4   2   1        2.18        1.14      0.56 o
   5   2   1       51.11       43.71      6.01 o
   6   2   1      187.42      193.14     10.62 o
   7   2   1       16.14       15.86      3.61 o
   8   2   1       81.81       88.95     11.64 o
  -9   3   1        2.47        7.43      4.84 o
  -8   3   1        5.31       -1.40      2.10 o
  -7   3   1        0.01       -2.02      2.39 o
  -6   3   1        7.49        7.25      4.52 o
  -5   3   1       38.03       32.28      3.83 o
  -4   3   1      576.94      658.97     16.05 o
  -3   3   1      348.10      351.31     11.10 o
  -2   3   1       22.72       26.87      2.38 o
  -1   3   1      219.21      226.07      6.15 o
   0   3   1      510.86      453.41      6.82 o
   1   3   1      210.07      208.25      6.05 o
   2   3   1     3610.29     3823.67     15.99 o
   3   3   1      117.19      139.31      4.49 o
   4   3   1        8.48       13.51      2.81 o
   5   3   1       25.39       28.62      3.94 o
   6   3   1        2.26        1.21      2.00 o
   7   3   1        1.42        2.23      2.57 o
   8   3   1       29.34       32.27      5.27 o
  -8   4   1       32.10       30.61      5.07 o
  -7   4   1        4.60        2.92      1.63 o
  -6   4   1       16.05       13.05      3.20 o
  -5   4   1      295.31      310.38     12.86 o
  -4   4   1      708.60      742.74     18.67 o
  -3   4   1       48.34       41.11      4.18 o
  -2   4   1        0.27        1.29      1.03 o
  -1   4   1      156.65      168.97      9.90 o
   0   4   1       99.95      102.24      5.19 o
   1   4   1      133.00      129.96      3.77 o
   2   4   1       26.31       34.21      2.58 o
   3   4   1       22.53       21.36      1.63 o
   4   4   1        8.21        7.95      1.20 o
   5   4   1        1.15       -0.46      2.04 o
   6   4   1        1.97        2.93      2.13 o
   7   4   1        9.20       12.72      3.15 o
   8   4   1       37.57       49.88      6.61 o
  -8   5   1        0.25        1.78      1.82 o
  -7   5   1        2.49        2.76      2.95 o
  -6   5   1       10.48        9.00      2.62 o
  -5   5   1       52.77       53.40      5.74 o
  -4   5   1       14.02       12.44      2.98 o
  -3   5   1      554.16      572.24     13.75 o
  -2   5   1      101.99      119.64      7.68 o
  -1   5   1       32.66       32.49      5.14 o
   0   5   1      674.89      665.23     22.23 o
   1   5   1      184.98      175.13      4.90 o
   2   5   1       18.17       16.77      2.55 o
   3   5   1      349.64      387.80      9.22 o
   4   5   1        2.36        1.18      0.84 o
   5   5   1        0.77        1.50      1.78 o
   6   5   1        4.71        4.92      1.67 o
   7   5   1       11.28        9.61      2.61 o
  -8   6   1        7.78        7.95      2.78 o
  -7   6   1       22.34       21.20      4.37 o
  -6   6   1      183.17      192.37     12.17 o
  -5   6   1      554.64      574.35     19.38 o
  -4   6   1        0.09        3.77      7.24 o
  -3   6   1      480.24      511.48     13.68 o
  -2   6   1       21.18       14.21      4.22 o
  -1   6   1       72.50       69.18      8.03 o
   0   6   1       11.93        9.52      3.65 o
   1   6   1      310.56      304.29     10.89 o
   2   6   1        1.41        1.87      1.32 o
   3   6   1        4.06        6.24      1.66 o
   4   6   1        1.72        0.30      1.11 o
   5   6   1        7.90        6.15      2.42 o
   6   6   1        1.14       -0.46      2.19 o
   7   6   1        0.32       -1.22      2.61 o
  -7   7   1       22.96       28.50      5.43 o
  -6   7   1       66.05       68.76      7.79 o
  -5   7   1       81.44       70.00      7.49 o
  -4   7   1      100.41       96.80      8.40 o
  -3   7   1        1.87        1.00      1.51 o
  -2   7   1      126.92      122.34     11.58 o
  -1   7   1      166.08      171.19     13.48 o
   0   7   1       20.63       22.31      5.04 o
   1   7   1      704.23      693.45     27.45 o
   2   7   1       80.80       84.77      6.43 o
   3   7   1       34.09       31.68      3.17 o
   4   7   1        1.09        1.85      1.76 o
   5   7   1        0.42       -0.88      2.36 o
   6   7   1        4.32        3.82      4.01 o
  -7   8   1        5.03        8.89      3.53 o
  -6   8   1        0.22        3.68      7.90 o
  -5   8   1        8.71       20.01     16.30 o
  -4   8   1       73.82       78.66     11.03 o
  -3   8   1        0.08       -0.03      1.63 o
  -2   8   1       65.32       50.85      8.10 o
  -1   8   1       41.38       38.41      6.91 o
   0   8   1      289.54      292.18     18.57 o
   1   8   1      427.84      459.11     23.85 o
   2   8   1        0.51        0.11      2.07 o
   3   8   1        6.09        6.76      1.67 o
   4   8   1       19.75       19.31      6.11 o
   5   8   1        0.06        1.11      3.36 o
  -6   9   1       11.58       11.07      4.31 o
  -5   9   1        7.25        7.18      4.09 o
  -4   9   1        0.29        0.38      2.14 o
  -3   9   1       11.42       13.75      3.66 o
  -2   9   1       18.22       16.51      5.12 o
  -1   9   1       15.34       23.06      6.16 o
   0   9   1        0.68       -0.02      2.50 o
   1   9   1       49.12       42.22      8.08 o
   2   9   1        0.00        2.66      2.28 o
   3   9   1        6.20        7.47      4.03 o
   4   9   1        3.86        8.62      4.55 o
   5   9   1        3.37        6.02      4.83 o
  -5  10   1        0.31       -2.49      2.31 o
  -4  10   1        0.01        0.48      1.89 o
  -3  10   1       15.09       10.51      3.34 o
  -2  10   1        0.40       -1.38      2.32 o
  -1  10   1        0.98       -0.67      1.90 o
   0  10   1       54.17       53.31      9.47 o
   1  10   1        9.56        9.74      4.26 o
   2  10   1        4.54        2.46      2.96 o
   3  10   1        3.02        4.38      3.04 o
  -3  11   1        0.00        0.31      2.77 o
  -2  11   1        0.02        1.85      3.41 o
  -1  11   1       14.82       12.49      5.25 o
   0  11   1        2.45        2.22      3.18 o
   1  11   1        0.34       -0.76      2.68 o
   2  11   1        0.75        2.07      3.87 o
  -1 -12   2       19.31       22.99      6.74 o
   0 -12   2        3.45        7.81      4.99 o
   1 -12   2        1.76       -1.60      3.11 o
   2 -12   2        8.57        5.07      3.74 o
  -3 -11   2        1.09       -1.18      1.76 o
  -2 -11   2       12.07       12.92      7.16 o
  -1 -11   2        0.40        3.52      3.39 o
   0 -11   2        0.06        0.77      2.40 o
   1 -11   2       15.98       20.02      6.09 o
   2 -11   2        6.10        4.87      2.08 o
   3 -11   2      123.29      123.52     14.19 o
   4 -11   2        0.05       21.21      9.52 o
  -4 -10   2       51.23       61.40     10.31 o
  -3 -10   2       14.81       11.32      3.13 o
  -2 -10   2        6.07        6.39      2.14 o
  -1 -10   2       38.26       42.48      8.01 o
   0 -10   2       16.96       22.32      5.57 o
   1 -10   2       13.72       10.02      3.81 o
   2 -10   2       24.11       16.52      3.21 o
   3 -10   2       45.48       53.13      6.52 o
   4 -10   2       16.01       21.84      5.03 o
   5 -10   2       26.94       41.04      9.77 o
  -5  -9   2       13.66       15.54      5.10 o
  -4  -9   2       13.19       11.18      3.30 o
  -3  -9   2        9.06        6.38      3.02 o
  -2  -9   2       23.83       19.91      3.81 o
  -1  -9   2       33.27       37.15      6.90 o
   0  -9   2        5.01        4.49      3.06 o
   1  -9   2       21.54       19.38      5.08 o
   2  -9   2       81.69       80.30      5.87 o
   3  -9   2       39.43       40.43      4.35 o
   4  -9   2      233.19      265.76     14.00 o
   5  -9   2        2.00        0.73      2.14 o
   6  -9   2        2.59        2.42      1.77 o
  -6  -8   2       12.68       11.80      4.58 o
  -5  -8   2        3.55        0.56      1.87 o
  -4  -8   2        9.16       11.44      2.25 o
  -3  -8   2       26.47       27.67      4.13 o
  -2  -8   2      104.18      115.68      8.07 o
  -1  -8   2       12.17        8.96      3.61 o
   0  -8   2      146.42      139.63      6.98 o
   1  -8   2       21.09       29.88     13.17 o
   2  -8   2        1.39        1.68      1.63 o
   3  -8   2       27.03       26.61      3.33 o
   4  -8   2      101.57       93.41      7.83 o
   5  -8   2        4.36        0.76      5.67 o
   6  -8   2       15.47       14.33      3.74 o
   7  -8   2        5.79        4.69      2.40 o
  -7  -7   2        6.99        4.61      3.69 o
  -6  -7   2       19.46       18.15      5.75 o
  -5  -7   2       21.79       19.29      3.25 o
  -4  -7   2       15.44       14.63      2.29 o
  -3  -7   2      106.98      112.83      4.21 o
  -2  -7   2      645.83      647.11     32.77 o
  -1  -7   2       28.10       26.13      2.52 o
   0  -7   2       31.78       31.50      3.32 o
   1  -7   2       31.60       29.47      4.45 o
   2  -7   2       19.77       19.26      2.49 o
   3  -7   2        4.38        2.62      2.62 o
   4  -7   2       62.37       66.22      6.04 o
   5  -7   2      229.52      235.08     12.43 o
   6  -7   2        1.04       -4.92      6.88 o
   7  -7   2        2.28        0.17      4.37 o
  -7  -6   2        4.34        2.27      3.99 o
  -6  -6   2        0.00       -0.64      1.25 o
  -5  -6   2       52.40       44.90      3.50 o
  -4  -6   2      102.02      103.82      4.26 o
  -3  -6   2        0.64        0.86      1.10 o
  -2  -6   2      247.79      228.09      7.58 o
  -1  -6   2       16.40       10.20      3.50 o
   0  -6   2       65.06       55.87      6.60 o
   1  -6   2      210.78      201.47      9.07 o
   2  -6   2       40.57       34.67      2.94 o
   3  -6   2        5.44        0.93      2.60 o
   4  -6   2      581.74      620.06     17.60 o
   5  -6   2        0.02        0.18      2.33 o
   6  -6   2        9.03        7.23      2.84 o
   7  -6   2        3.47        3.92      2.23 o
   8  -6   2        6.10        5.98      2.79 o
  -8  -5   2        0.86       -3.05      4.13 o
  -7  -5   2        0.12       -1.54      3.13 o
  -6  -5   2        7.14        7.05      1.66 o
  -5  -5   2       49.57       53.19      3.83 o
  -4  -5   2        1.16        3.00      0.79 o
  -3  -5   2       76.44       81.63      2.88 o
  -2  -5   2      300.67      296.69      4.90 o
  -1  -5   2      609.62      570.59     12.75 o
   0  -5   2       29.42       47.05      3.78 o
   1  -5   2     1561.89     1759.34     28.30 o
   2  -5   2        9.43       14.94      1.88 o
   3  -5   2       35.64       40.56      4.81 o
   4  -5   2       86.85       87.04      6.34 o
   5  -5   2      464.71      500.89     17.36 o
   6  -5   2        0.64       -1.40      2.01 o
   7  -5   2        9.65        9.31      3.11 o
   8  -5   2        2.29        0.04      1.73 o
  -8  -4   2        0.54        3.15      2.47 o
  -7  -4   2       26.95       30.46      4.37 o
  -6  -4   2       17.39       15.51      2.89 o
  -5  -4   2        1.31        0.78      0.90 o
  -4  -4   2        0.91        2.21      0.84 o
  -3  -4   2      516.05      519.82      6.91 o
  -2  -4   2        8.65       10.06      0.84 o
  -1  -4   2       46.42       45.06      1.73 o
   0  -4   2      236.96      244.49      4.72 o
   1  -4   2       33.98       34.30      2.35 o
   2  -4   2     1157.46     1248.90     18.99 o
   3  -4   2      328.28      345.77      8.23 o
   4  -4   2      220.06      220.19      9.45 o
   5  -4   2      156.17      167.69      9.10 o
   6  -4   2       11.73        6.45      2.81 o
   7  -4   2        0.71        0.20      1.83 o
   8  -4   2        0.14        0.61      1.62 o
  -8  -3   2        6.07       10.22      2.86 o
  -7  -3   2       98.14      103.21      8.03 o
  -6  -3   2       23.66       19.70      5.84 o
  -5  -3   2      102.40       85.11      9.40 o
  -4  -3   2        1.09        3.06      2.56 o
  -3  -3   2       68.47       82.44      7.19 o
  -2  -3   2      132.91      121.34      2.35 o
  -1  -3   2     1184.79     1068.31      7.64 o
   0  -3   2        3.27        3.05      0.52 o
   1  -3   2      376.16      358.53      5.08 o
   2  -3   2      521.62      606.22      8.45 o
   3  -3   2        0.09        0.29      0.76 o
   4  -3   2       11.64       11.22      3.25 o
   5  -3   2        0.22        0.45      1.61 o
   6  -3   2      168.71      156.64     13.37 o
   7  -3   2       83.30       75.30     10.30 o
   8  -3   2        0.35       -0.78      4.64 o
  -9  -2   2        3.20        0.21      2.04 o
  -8  -2   2       21.80       16.79      5.44 o
  -7  -2   2      141.55      146.98     14.79 o
  -6  -2   2      288.32      322.24     20.21 o
  -5  -2   2       29.05       25.97      5.56 o
  -4  -2   2       96.77       98.45      8.81 o
  -3  -2   2      443.70      462.20     11.21 o
  -2  -2   2      279.00      282.38      6.16 o
  -1  -2   2       85.10       94.37      1.97 o
   0  -2   2     2959.93     2614.61     11.06 o
   1  -2   2     3449.34     3295.23     16.13 o
   2  -2   2      743.62      760.09     10.71 o
   3  -2   2      546.06      576.89     18.09 o
   4  -2   2       46.16       49.91      6.02 o
   5  -2   2       62.83       59.36      7.50 o
   6  -2   2       16.86       18.63      4.86 o
   7  -2   2        3.08        4.85      3.08 o
   8  -2   2        5.47        2.02      2.40 o
  -9  -1   2        4.84        4.81      4.16 o
  -8  -1   2        0.03       -2.84      3.30 o
  -7  -1   2      137.00      148.60     14.93 o
  -6  -1   2       34.56       29.53      6.33 o
  -5  -1   2        0.00        1.80      2.31 o
  -4  -1   2      197.59      217.21     12.83 o
  -3  -1   2        3.67        4.77      2.06 o
  -2  -1   2      385.03      386.27      8.55 o
  -1  -1   2     1711.71     1639.83      9.14 o
   0  -1   2     2379.01     2256.06     11.50 o
   1  -1   2      254.07      227.04      3.56 o
   2  -1   2     2600.19     2606.06     43.25 o
   3  -1   2       42.07       42.70      3.35 o
   4  -1   2        9.69        9.45      2.90 o
   5  -1   2      255.12      274.72     16.44 o
   6  -1   2       21.05       22.43      5.36 o
   7  -1   2       35.03       33.71      6.95 o
   8  -1   2       21.44       17.39      5.48 o
  -9   0   2        2.66        4.58      3.51 o
  -8   0   2        2.32        1.97      2.18 o
  -7   0   2        9.65       10.65      4.04 o
  -6   0   2       23.26       22.14      3.01 o
  -5   0   2       23.22       25.61      2.90 o
  -4   0   2       18.70       23.74      2.42 o
  -3   0   2      236.04      227.32      6.24 o
  -2   0   2      123.04      144.91      4.73 o
  -1   0   2     2423.93     2481.41     19.13 o
   0   0   2     1597.70     1497.09      7.63 o
   1   0   2      372.97      322.67      5.05 o
   2   0   2     1186.17     1115.46     15.19 o
   3   0   2      901.19      934.26     16.37 o
   4   0   2       36.99       35.29      3.71 o
   5   0   2        0.53       -0.64      1.35 o
   6   0   2       10.14        5.45      2.46 o
   7   0   2        3.18        0.30      1.47 o
   8   0   2        0.41       -0.06      1.53 o
  -9   1   2        0.85        4.07      4.00 o
  -8   1   2       12.80       10.93      4.85 o
  -7   1   2        7.64       10.16      2.41 o
  -6   1   2       25.57       27.60      4.13 o
  -5   1   2      340.46      362.09     11.36 o
  -4   1   2      661.93      682.10     14.07 o
  -3   1   2      203.90      226.93      7.37 o
  -2   1   2      414.74      423.19      6.87 o
  -1   1   2     6681.89     6772.36     33.39 o
   0   1   2      770.58      803.09      7.38 o
   1   1   2      974.80      874.23     10.37 o
   2   1   2      159.57      164.19      4.39 o
   3   1   2     1352.80     1119.23    131.90 o
   4   1   2        0.02       -0.73      1.03 o
   5   1   2       17.40       12.02      2.66 o
   6   1   2      425.20      430.81     16.05 o
   7   1   2        0.76       -0.97      1.91 o
   8   1   2        0.41        1.90      2.14 o
  -9   2   2        0.04        0.51      2.80 o
  -8   2   2       11.09        5.85      4.03 o
  -7   2   2        0.40        0.18      1.64 o
  -6   2   2        1.78       -2.11      2.36 o
  -5   2   2       23.68       24.59      4.84 o
  -4   2   2       29.10       37.90      3.74 o
  -3   2   2       39.56       45.77      2.95 o
  -2   2   2        7.43        9.35      1.78 o
  -1   2   2      494.13      468.58      8.18 o
   0   2   2       19.35       15.38      1.29 o
   1   2   2      101.57       94.15      3.18 o
   2   2   2      718.97      687.71     17.17 o
   3   2   2      182.85      170.25      7.43 o
   4   2   2       10.81        7.70      2.81 o
   5   2   2      371.77      324.02     52.09 o
   6   2   2       66.32       72.81      9.31 o
   7   2   2        3.78        2.53      2.29 o
   8   2   2        0.29       -0.66      2.57 o
  -9   3   2        4.08        4.54      4.05 o
  -8   3   2       29.39       27.45      4.93 o
  -7   3   2        0.42        2.15      1.64 o
  -6   3   2       46.65       43.50      5.12 o
  -5   3   2        0.50        0.11      1.65 o
  -4   3   2      120.62      126.38      7.59 o
  -3   3   2     1323.91     1411.30     43.85 o
  -2   3   2      143.05      154.28      9.26 o
  -1   3   2       87.11       95.20      5.15 o
   0   3   2     1733.19     1755.74     14.86 o
   1   3   2       48.77       43.51      2.04 o
   2   3   2        1.06        2.95      1.54 o
   3   3   2      212.23      173.95     13.35 o
   4   3   2      375.22      351.78      7.65 o
   5   3   2        4.51        3.27      1.94 o
   6   3   2       11.80        9.79      2.70 o
   7   3   2       15.91       15.46      3.67 o
   8   3   2        6.26        9.63      3.20 o
  -8   4   2       14.70       26.55      5.25 o
  -7   4   2        0.44       -0.28      2.28 o
  -6   4   2        0.75        1.41      2.78 o
  -5   4   2       32.37       22.74      3.89 o
  -4   4   2       32.78       34.78      4.41 o
  -3   4   2      177.70      185.03      9.35 o
  -2   4   2       54.17       53.70      6.49 o
  -1   4   2       12.59        6.48      2.44 o
   0   4   2      151.77      127.27      6.49 o
   1   4   2        0.13        0.11      0.37 o
   2   4   2      132.94      146.16      7.13 o
   3   4   2      216.32      226.43      6.30 o
   4   4   2       12.67       14.96      1.56 o
   5   4   2       27.98       21.86      3.54 o
   6   4   2       42.29       37.95      5.02 o
   7   4   2        1.87       -0.64      1.66 o
  -8   5   2        2.62        4.40      2.48 o
  -7   5   2        9.09        6.19      3.50 o
  -6   5   2        3.53        9.11      2.90 o
  -5   5   2       31.54       34.31      5.03 o
  -4   5   2       25.15       32.56      8.78 o
  -3   5   2       56.94       60.54      5.61 o
  -2   5   2     1419.87     1484.85     35.79 o
  -1   5   2       65.07       67.77      7.76 o
   0   5   2        8.79        8.62      3.26 o
   1   5   2      258.34      247.79     11.89 o
   2   5   2       42.59       39.01      4.19 o
   3   5   2        0.29        0.98      0.96 o
   4   5   2       57.18       67.04      5.87 o
   5   5   2       33.24       33.33      5.17 o
   6   5   2        2.64        4.47      1.99 o
   7   5   2        0.00       -1.42      1.77 o
  -8   6   2        0.49        0.36      4.94 o
  -7   6   2        0.51        2.92      2.34 o
  -6   6   2       27.19       28.76      5.39 o
  -5   6   2       10.15       14.12      3.53 o
  -4   6   2       38.67       45.89      6.92 o
  -3   6   2        2.70        1.71      1.71 o
  -2   6   2       29.26       28.50      5.29 o
  -1   6   2       59.77       58.38      7.92 o
   0   6   2       32.61       24.39      4.87 o
   1   6   2        4.60        4.40      1.14 o
   2   6   2        0.00        0.01      1.87 o
   3   6   2        1.43       -0.53      1.13 o
   4   6   2      143.53      138.27      8.78 o
   5   6   2        5.40        4.06      3.61 o
   6   6   2       10.97       20.87      3.91 o
   7   6   2        6.63        6.80      4.33 o
  -7   7   2        8.80       17.05      6.57 o
  -6   7   2       50.74       54.33      7.25 o
  -5   7   2       48.55       39.70      7.85 o
  -4   7   2       14.93       12.85      4.87 o
  -3   7   2        2.49        5.09      2.10 o
  -2   7   2       57.10       58.22      8.42 o
  -1   7   2       35.75       33.37      6.35 o
   0   7   2        2.55       -1.04      2.49 o
   1   7   2       13.25       13.18      4.68 o
   2   7   2       22.83       26.71      4.00 o
   3   7   2        0.07        0.14      1.15 o
   4   7   2       18.69       14.19      3.15 o
   5   7   2       33.92       38.26      8.39 o
   6   7   2        0.53        0.80      3.09 o
  -7   8   2       12.32       22.28      7.30 o
  -6   8   2        0.00       -0.32      2.54 o
  -5   8   2        2.15       -1.08      2.66 o
  -4   8   2       14.32       12.55      4.51 o
  -3   8   2        5.17        3.59      1.97 o
  -2   8   2        3.61        3.92      2.78 o
  -1   8   2      111.92       99.01     11.61 o
   0   8   2       85.20       84.45     10.63 o
   1   8   2       12.81       13.03      4.20 o
   2   8   2       11.37       13.15      3.14 o
   3   8   2        1.77        1.55      2.18 o
   4   8   2        3.58        5.46      3.67 o
   5   8   2       11.81       15.71      5.80 o
  -6   9   2        2.50        3.40      2.41 o
  -5   9   2        1.61        0.06      2.59 o
  -4   9   2       38.68       36.75      7.96 o
  -3   9   2      201.83      215.79     13.30 o
  -2   9   2       47.30       43.33      8.37 o
  -1   9   2       56.17       62.50      9.85 o
   0   9   2       29.84       31.23      6.88 o
   1   9   2       16.98       11.22      4.68 o
   2   9   2        0.20       -0.83      2.48 o
   3   9   2        1.32        2.39      2.78 o
   4   9   2        0.00        2.63      3.78 o
  -5  10   2        9.03        7.07      4.32 o
  -4  10   2        0.14        2.58      2.07 o
  -3  10   2        0.29        3.00      5.68 o
  -2  10   2        6.15        4.42      2.78 o
  -1  10   2        0.31        1.86      2.33 o
   0  10   2       15.97       17.73      5.85 o
   1  10   2       17.78       22.97      6.67 o
   2  10   2        2.82        2.71      3.18 o
   3  10   2       30.17       34.34      8.26 o
  -3  11   2        3.36        2.61      2.70 o
  -2  11   2       38.03       39.89      8.94 o
  -1  11   2        5.65       11.05      5.06 o
   0  11   2       11.46       12.80      5.70 o
   1  11   2        1.87        1.61      2.15 o
  -1 -12   3        0.74        2.61      2.86 o
   0 -12   3       20.37       22.05      6.50 o
   1 -12   3       14.29       24.08      6.61 o
   2 -12   3        1.20        1.49      2.15 o
  -3 -11   3        5.81        3.47      3.26 o
  -2 -11   3        0.48       -1.15      2.46 o
  -1 -11   3       36.77       47.21      8.59 o
   0 -11   3       32.70       31.34      6.83 o
   1 -11   3        2.26       -0.41      1.95 o
   2 -11   3        0.06        2.72      9.83 o
   3 -11   3        5.89        7.48      6.55 o
   4 -11   3       10.86       16.69      7.21 o
  -5 -10   3        1.43        4.54      4.20 o
  -4 -10   3        0.04        1.25      1.96 o
  -3 -10   3        1.21        2.00      2.19 o
  -2 -10   3       12.28       11.65      2.93 o
  -1 -10   3       18.42       15.93      4.99 o
   0 -10   3        4.31        1.71      2.14 o
   1 -10   3       34.20       33.29      6.77 o
   2 -10   3       64.27       68.37      5.68 o
   3 -10   3        0.24        2.96      2.05 o
   4 -10   3        0.23        2.16      4.05 o
   5 -10   3        3.55        7.64      4.88 o
  -6  -9   3        0.26       -1.60      2.43 o
  -5  -9   3        5.84        4.94      3.05 o
  -4  -9   3        2.28        3.41      1.53 o
  -3  -9   3       10.62        9.77      2.67 o
  -2  -9   3      115.13      119.92      8.68 o
  -1  -9   3        0.39        1.70      1.79 o
   0  -9   3        0.72        1.44      1.96 o
   1  -9   3        1.91        0.76      4.89 o
   2  -9   3       64.50       56.57      4.79 o
   3  -9   3       54.94       49.96      4.58 o
   4  -9   3        5.54        4.48      4.52 o
   5  -9   3        0.83       -1.99      5.74 o
   6  -9   3       12.18        8.49      4.44 o
  -6  -8   3        2.45        2.10      2.63 o
  -5  -8   3       13.28       12.69      2.94 o
  -4  -8   3        0.29        1.38      1.13 o
  -3  -8   3        6.53        6.94      1.76 o
  -2  -8   3       71.05       68.24      6.16 o
  -1  -8   3      355.90      350.64     18.35 o
   0  -8   3        4.19       11.81      5.76 o
   1  -8   3      162.76      165.26      9.38 o
   2  -8   3       23.05       22.52      2.83 o
   3  -8   3       32.38       27.37      4.59 o
   4  -8   3       38.36       35.62      4.63 o
   5  -8   3        0.04       -0.23      4.70 o
   6  -8   3        0.63       -0.74      2.80 o
   7  -8   3        0.00       -4.25      6.67 o
  -7  -7   3        0.83       -0.40      2.12 o
  -6  -7   3        5.75        5.60      2.86 o
  -5  -7   3        1.14        0.82      0.88 o
  -4  -7   3        0.45        0.11      1.33 o
  -3  -7   3       29.98       28.89      3.12 o
  -2  -7   3      114.84      103.40      5.62 o
  -1  -7   3       36.30       24.76      8.93 o
   0  -7   3      121.50      109.94      9.83 o
   1  -7   3       32.26       39.60      4.27 o
   2  -7   3        1.44        1.85      1.34 o
   3  -7   3       13.98        9.74      3.58 o
   4  -7   3      293.00      299.10     12.75 o
   5  -7   3       37.67       37.29      4.98 o
   6  -7   3        0.01        0.76      1.83 o
   7  -7   3        7.46        8.93      3.24 o
  -7  -6   3        0.09        3.37      3.81 o
  -6  -6   3      107.26       95.00      7.53 o
  -5  -6   3        0.00       -0.39      1.35 o
  -4  -6   3       25.32       27.56      2.88 o
  -3  -6   3        2.85        3.69      1.24 o
  -2  -6   3        4.48        5.16      2.00 o
  -1  -6   3        9.32       10.18      1.96 o
   0  -6   3      174.60      172.26      7.91 o
   1  -6   3       72.48       71.02      5.00 o
   2  -6   3       64.68       75.42      4.25 o
   3  -6   3       32.85       32.40      3.72 o
   4  -6   3        1.61        0.25      1.57 o
   5  -6   3        3.79        6.45      2.42 o
   6  -6   3        3.33        4.07      2.17 o
   7  -6   3        0.47        2.61      2.13 o
   8  -6   3       17.96       19.06      4.11 o
  -8  -5   3        2.44        5.40      4.42 o
  -7  -5   3        3.87        5.75      2.27 o
  -6  -5   3        0.07        1.37      1.17 o
  -5  -5   3        9.10        7.78      1.66 o
  -4  -5   3        1.62        1.43      0.87 o
  -3  -5   3        0.18        0.79      0.49 o
  -2  -5   3       63.11       54.13      2.82 o
  -1  -5   3      326.77      293.69      6.74 o
   0  -5   3     1617.04     1738.97     41.60 o
   1  -5   3      106.69      101.04      4.31 o
   2  -5   3      246.27      266.28      8.53 o
   3  -5   3        1.50        1.70      1.46 o
   4  -5   3       65.33       70.55      6.49 o
   5  -5   3       23.64       17.07      9.03 o
   6  -5   3        2.98        1.82      2.26 o
   7  -5   3        0.89        1.16      3.49 o
   8  -5   3        3.25        1.55      2.02 o
  -8  -4   3        0.75        3.95      2.46 o
  -7  -4   3       46.80       46.03      5.33 o
  -6  -4   3       34.49       33.92      4.14 o
  -5  -4   3       92.96       98.62      6.08 o
  -4  -4   3      116.15      115.57      3.86 o
  -3  -4   3      263.61      289.45      4.48 o
  -2  -4   3       37.42       38.29      1.92 o
  -1  -4   3       24.21       27.64      1.57 o
   0  -4   3      134.66      151.04      3.98 o
   1  -4   3      687.57      725.97      8.58 o
   2  -4   3        0.63        0.94      0.64 o
   3  -4   3        8.02        8.08      1.41 o
   4  -4   3        0.05       -1.04      1.65 o
   5  -4   3       72.97       62.37      7.67 o
   6  -4   3       38.15       37.40      6.62 o
   7  -4   3       17.82       13.58      4.67 o
   8  -4   3        7.41        4.67      1.82 o
  -9  -3   3        0.00        4.64      4.06 o
  -8  -3   3       11.94       16.29      6.08 o
  -7  -3   3       16.48       16.52      5.48 o
  -6  -3   3        1.58        3.18      2.42 o
  -5  -3   3       31.03       30.92      5.98 o
  -4  -3   3       89.82      100.31      9.29 o
  -3  -3   3      573.37      565.31     19.00 o
  -2  -3   3       42.90       41.75      2.30 o
  -1  -3   3       72.57       68.25      2.25 o
   0  -3   3     1884.06     1728.07     16.63 o
   1  -3   3     1527.79     1418.83     17.17 o
   2  -3   3       44.86       40.80      2.03 o
   3  -3   3      544.81      633.96     11.97 o
   4  -3   3       49.56       51.80      5.98 o
   5  -3   3      123.56      136.18     11.09 o
   6  -3   3        9.71       12.12      4.15 o
   7  -3   3       52.15       55.93      9.01 o
   8  -3   3        3.38        3.02      2.60 o
  -9  -2   3        1.61        5.99      4.46 o
  -8  -2   3        4.87        4.38      2.85 o
  -7  -2   3       39.42       35.82      7.73 o
  -6  -2   3       73.86       67.50      4.08 o
  -5  -2   3      135.61      136.34      5.34 o
  -4  -2   3      170.20      176.11     11.75 o
  -3  -2   3       10.23       10.31      2.69 o
  -2  -2   3      759.17      793.16     10.53 o
  -1  -2   3      103.34       94.01      1.82 o
   0  -2   3       10.65       10.43      0.76 o
   1  -2   3       34.85       28.09      1.19 o
   2  -2   3       28.83       24.24      1.95 o
   3  -2   3       19.81       22.74      2.60 o
   4  -2   3        0.96        4.15      2.40 o
   5  -2   3        6.69        8.28      3.34 o
   6  -2   3        2.81        4.88      2.39 o
   7  -2   3        1.33       -0.31      1.38 o
   8  -2   3        7.56        8.01      3.40 o
  -9  -1   3        0.88        1.15      3.47 o
  -8  -1   3       25.82       28.53      7.57 o
  -7  -1   3      257.47      267.33     20.11 o
  -6  -1   3       58.29       55.20      4.04 o
  -5  -1   3      137.12      143.24      5.64 o
  -4  -1   3      237.74      238.24     13.05 o
  -3  -1   3       25.02       26.98      4.08 o
  -2  -1   3      696.27      658.83     15.69 o
  -1  -1   3     1003.81      963.71      7.86 o
   0  -1   3      355.66      344.55      4.03 o
   1  -1   3     1277.88     1203.28     12.70 o
   2  -1   3      391.38      388.20      7.14 o
   3  -1   3      343.08      386.14     14.32 o
   4  -1   3       72.96       77.31      5.60 o
   5  -1   3      110.50      105.46      7.33 o
   6  -1   3      136.44      118.77      8.62 o
   7  -1   3        5.16        4.44      1.75 o
   8  -1   3        0.01        3.48      2.09 o
  -9   0   3       13.36       14.43      6.25 o
  -8   0   3       18.87       16.99      5.55 o
  -7   0   3        4.74        2.39      1.97 o
  -6   0   3        0.11       -1.34      1.39 o
  -5   0   3        2.15        0.46      1.83 o
  -4   0   3      174.13      204.06      6.85 o
  -3   0   3       37.76       41.16      6.32 o
  -2   0   3     1349.48     1372.31     34.70 o
   0   0   3      841.15      803.02      7.54 o
   1   0   3      309.82      282.03      4.97 o
   2   0   3      174.44      177.92      4.62 o
   3   0   3        6.78       10.77      3.19 o
   4   0   3        8.49       10.96      2.36 o
   5   0   3        1.28        2.15      1.52 o
   6   0   3        0.03        0.66      1.51 o
   7   0   3        3.96        2.60      1.49 o
   8   0   3        3.90        5.13      3.38 o
  -9   1   3        5.78        7.59      4.33 o
  -8   1   3        0.18        0.94      3.12 o
  -7   1   3        6.98       10.14      2.56 o
  -6   1   3      139.72      152.62      8.24 o
  -5   1   3      487.26      490.65     13.23 o
  -4   1   3     1010.05     1113.58     18.46 o
  -3   1   3       60.57       66.09      5.73 o
  -2   1   3       51.14       52.68      2.57 o
  -1   1   3     4028.67     3904.31     22.70 o
   0   1   3       20.41       18.39      1.43 o
   1   1   3        0.72        0.98      0.53 o
   2   1   3      142.14      119.72      6.33 o
   3   1   3      172.77      180.89      7.97 o
   4   1   3       73.34       53.08     16.81 o
   5   1   3      114.99       94.74     22.56 o
   6   1   3       72.66       73.26      9.84 o
   7   1   3       49.67       51.40      8.96 o
   8   1   3        5.92        5.09      4.15 o
  -9   2   3        3.77        8.05      4.76 o
  -8   2   3       15.49        8.09      4.40 o
  -7   2   3        5.51        1.81      1.90 o
  -6   2   3       26.88       31.46      8.22 o
  -5   2   3       10.24       11.82      3.53 o
  -4   2   3       52.48       52.44      4.70 o
  -3   2   3     1267.82     1400.26     22.92 o
  -2   2   3       38.23       30.27      2.51 o
  -1   2   3      163.11      182.82      7.14 o
   0   2   3     1277.76     1283.73     12.22 o
   1   2   3      160.01      153.83      6.48 o
   2   2   3      260.59      252.00      8.75 o
   3   2   3       63.22       56.58      4.50 o
   4   2   3       84.93       98.49      6.72 o
   5   2   3      255.31      263.98     12.23 o
   6   2   3       27.76       24.26      4.09 o
   7   2   3       18.88       17.93      3.85 o
   8   2   3        0.32        1.41      2.03 o
  -9   3   3        1.08        5.97      4.09 o
  -8   3   3        1.15        1.66      3.07 o
  -7   3   3       11.42       13.76      3.48 o
  -6   3   3        5.70       10.83      4.69 o
  -5   3   3       30.63       31.14      4.39 o
  -4   3   3      200.65      196.87     14.89 o
  -3   3   3      209.34      249.10     14.38 o
  -2   3   3       81.95       85.64      5.54 o
  -1   3   3       31.02       22.12      3.89 o
   0   3   3        0.38        1.79      1.24 o
   1   3   3      201.95      188.97     14.29 o
   2   3   3      211.26      212.81      8.63 o
   3   3   3      181.63      194.33      8.88 o
   4   3   3       54.65       53.51      5.19 o
   5   3   3      231.55      241.13     13.55 o
   6   3   3        4.01        2.20      1.77 o
   7   3   3        3.82        1.42      1.70 o
   8   3   3        0.30       -2.55      2.36 o
  -8   4   3        2.17       -0.61      2.76 o
  -7   4   3        0.50        5.06      8.86 o
  -6   4   3        9.14       13.79      6.15 o
  -5   4   3       76.87       82.37      7.54 o
  -4   4   3        0.00       -2.15      2.47 o
  -3   4   3      200.56      232.13     15.18 o
  -2   4   3      500.59      522.10     20.52 o
  -1   4   3       32.70       22.42      4.51 o
   0   4   3      109.91      105.35      6.26 o
   1   4   3        7.77        6.93      1.09 o
   2   4   3        3.77        4.02      1.59 o
   3   4   3       46.58       50.54      4.85 o
   4   4   3        0.19       -1.00      1.29 o
   5   4   3       16.56       16.15      3.26 o
   6   4   3       19.19       21.77      3.95 o
   7   4   3        0.30       -2.07      2.12 o
  -8   5   3       14.18       20.38      6.83 o
  -7   5   3        0.36        8.04      4.86 o
  -6   5   3      134.35      139.97     10.25 o
  -5   5   3        5.88        2.02      2.16 o
  -4   5   3       13.21       14.60      4.58 o
  -3   5   3      170.55      186.37     11.00 o
  -2   5   3        1.38       -0.14      1.52 o
  -1   5   3      142.13      134.70     11.37 o
   0   5   3       57.06       53.63      4.91 o
   1   5   3       73.64       55.11      6.21 o
   2   5   3       27.55       31.18      3.89 o
   3   5   3        0.66        0.64      1.28 o
   4   5   3       16.40       16.05      3.30 o
   5   5   3        2.51        1.32      3.39 o
   6   5   3        5.70        8.58      2.71 o
   7   5   3        2.82        1.59      1.80 o
  -8   6   3        9.31       11.38      5.48 o
  -7   6   3       32.81       18.32      6.42 o
  -6   6   3      146.89      168.98     16.79 o
  -5   6   3       20.57       16.26      5.16 o
  -4   6   3       26.12       26.50      6.33 o
  -3   6   3       82.25       87.73      7.27 o
  -2   6   3      307.81      315.96     18.38 o
  -1   6   3       20.34       13.59      4.30 o
   0   6   3        0.80        1.81      2.40 o
   1   6   3        7.12        5.75      1.63 o
   2   6   3       68.07       67.21      5.93 o
   3   6   3       14.10       15.63      3.09 o
   4   6   3       41.45       37.98      5.76 o
   5   6   3        5.47        7.77      2.54 o
   6   6   3       23.22       28.76      5.09 o
  -7   7   3       18.88       31.20      8.37 o
  -6   7   3       50.00       44.31      9.31 o
  -5   7   3        2.81        3.45      2.21 o
  -4   7   3       55.47       53.24      9.40 o
  -3   7   3       52.51       51.10      6.05 o
  -2   7   3      133.31      132.67     13.07 o
  -1   7   3        0.87        0.43      2.08 o
   0   7   3      210.68      201.14     15.88 o
   1   7   3      112.19      119.86     11.79 o
   2   7   3       10.81        8.38      2.84 o
   3   7   3       28.74       26.22      4.25 o
   4   7   3       13.43        7.62      2.48 o
   5   7   3        1.61        1.58      1.60 o
  -6   8   3        8.63       10.01      4.92 o
  -5   8   3        4.30        3.04      3.38 o
  -4   8   3       11.94       14.39      4.93 o
  -3   8   3       75.26       79.76      8.06 o
  -2   8   3       25.79       26.98      6.24 o
  -1   8   3       87.71       81.35     10.78 o
   0   8   3      327.54      346.51     22.02 o
   1   8   3      111.99      108.38     12.61 o
   2   8   3       22.19       27.37      5.02 o
   3   8   3        0.84        2.22      1.89 o
   4   8   3        0.01       -1.04      1.99 o
   5   8   3        0.90        2.38      3.18 o
  -5   9   3        7.14        5.02      3.86 o
  -4   9   3        0.63        3.45      2.44 o
  -3   9   3        0.90        2.39      2.20 o
  -2   9   3       26.81       29.58      6.83 o
  -1   9   3       32.84       33.27      7.46 o
   0   9   3       19.38       20.98      6.55 o
   1   9   3        0.90        2.23      3.24 o
   2   9   3        0.31        1.83      2.11 o
   3   9   3        0.11       -0.44      3.49 o
   4   9   3        4.72        7.49      4.49 o
  -4  10   3        4.52        2.22      2.08 o
  -3  10   3        1.79       -0.75      1.64 o
  -2  10   3       14.01       14.28      5.81 o
  -1  10   3        1.50        3.85      3.81 o
   0  10   3        1.34       -0.10      2.85 o
   1  10   3       22.44       32.77      7.99 o
   2  10   3        0.07        0.16      3.26 o
  -1 -12   4       34.54       35.66      5.69 o
   0 -12   4        1.02        5.59      3.32 o
   1 -12   4        0.27        1.30      2.85 o
   2 -12   4        1.38        2.22      3.45 o
  -3 -11   4        5.29        7.40      3.15 o
  -2 -11   4        6.43        7.06      2.58 o
  -1 -11   4        3.05       -1.59      1.66 o
   0 -11   4        2.06        2.48      2.01 o
   1 -11   4        2.45        3.82      2.91 o
   2 -11   4       23.15       34.55      5.65 o
   3 -11   4       10.24       18.87      7.96 o
   4 -11   4        1.63        5.16      5.74 o
  -5 -10   4        1.80        4.99      2.69 o
  -4 -10   4        1.95        2.89      2.41 o
  -3 -10   4        1.98        1.91      2.21 o
  -2 -10   4       32.48       40.02      5.48 o
  -1 -10   4        0.51        0.08      1.61 o
   0 -10   4       33.23       27.05      6.03 o
   1 -10   4        0.02        1.46      2.83 o
   2 -10   4        8.88       10.08      4.28 o
   3 -10   4        0.47       -0.11      3.32 o
   4 -10   4        4.53        1.04      4.03 o
   5 -10   4        1.03       -2.09      4.25 o
  -6  -9   4        0.30        2.55      3.84 o
  -5  -9   4        2.72        2.85      1.58 o
  -4  -9   4        5.36        7.13      2.02 o
  -3  -9   4        9.96        9.84      1.95 o
  -2  -9   4      165.04      176.80     10.67 o
  -1  -9   4       10.63       12.36      3.67 o
   0  -9   4       14.58       19.34      7.07 o
   1  -9   4       23.73       27.50      4.23 o
   2  -9   4        5.43        5.09      1.49 o
   3  -9   4        5.63        3.55      4.19 o
   4  -9   4       21.51       16.24      5.25 o
   5  -9   4       18.75        9.82      3.82 o
   6  -9   4       35.06       34.27      8.65 o
  -6  -8   4        0.38       -1.05      2.63 o
  -5  -8   4        1.70        1.89      1.20 o
  -4  -8   4        6.47        5.06      2.29 o
  -3  -8   4      295.16      317.62     10.82 o
  -2  -8   4      372.21      367.97     11.51 o
  -1  -8   4        3.29       13.47     16.37 o
   0  -8   4        5.51        3.63      1.78 o
   1  -8   4       48.31       44.96      4.96 o
   2  -8   4        6.57        6.23      1.87 o
   3  -8   4       50.69       51.22      6.75 o
   4  -8   4        1.02        1.34      1.38 o
   5  -8   4        0.08        2.07      3.39 o
   6  -8   4       17.47       27.64      7.87 o
   7  -8   4        0.19        1.54      4.11 o
  -7  -7   4       22.12       25.64      6.85 o
  -6  -7   4       11.16        8.05      2.34 o
  -5  -7   4       22.23       21.00      3.63 o
  -4  -7   4       61.97       66.47      5.58 o
  -3  -7   4       68.89       78.14      5.17 o
  -2  -7   4      228.86      226.33      8.34 o
  -1  -7   4        1.31        0.73      1.09 o
   0  -7   4        1.86        0.64      1.61 o
   1  -7   4        1.62       -1.20      2.29 o
   2  -7   4        1.19        2.16      1.03 o
   3  -7   4        5.06        5.29      1.76 o
   4  -7   4      164.30      189.29      9.69 o
   5  -7   4        0.66       -0.13      1.53 o
   6  -7   4       51.14       57.11      6.53 o
   7  -7   4       11.63       12.58      5.33 o
  -8  -6   4        1.73        1.43      3.81 o
  -7  -6   4       20.47       18.52      3.81 o
  -6  -6   4       11.49       11.79      2.94 o
  -5  -6   4       29.01       32.37      4.24 o
  -4  -6   4       49.56       55.73      4.44 o
  -3  -6   4       76.88       81.27      4.92 o
  -2  -6   4      152.42      145.78      6.29 o
  -1  -6   4      121.03      119.51      4.00 o
   0  -6   4        0.71       -2.29      4.42 o
   1  -6   4        0.64        0.86      0.63 o
   2  -6   4       23.77       20.30      2.01 o
   3  -6   4      255.02      269.74      9.85 o
   4  -6   4      805.44      874.57     19.91 o
   5  -6   4       69.92       70.62      6.23 o
   6  -6   4       17.28       16.37      3.27 o
   7  -6   4       41.44       53.82      6.57 o
  -8  -5   4        0.90       -1.97      2.91 o
  -7  -5   4       17.92       14.34      5.07 o
  -6  -5   4       58.87       60.21      7.19 o
  -5  -5   4        1.47        2.48      0.93 o
  -4  -5   4       11.96       15.12      1.53 o
  -3  -5   4      146.94      136.30      6.10 o
  -2  -5   4        6.38        7.21      1.58 o
  -1  -5   4      212.37      233.00      5.96 o
   0  -5   4      231.12      225.88     11.32 o
   1  -5   4       78.02       93.79      3.34 o
   2  -5   4       32.81       25.92      2.22 o
   3  -5   4      115.64      108.43      7.12 o
   4  -5   4      173.80      195.29     11.28 o
   5  -5   4        8.26        8.96      2.94 o
   6  -5   4        2.22        0.39      2.07 o
   7  -5   4       32.18       32.02      5.01 o
   8  -5   4        0.01       -4.52      4.62 o
  -8  -4   4        2.47       -2.33      3.59 o
  -7  -4   4       21.08       11.73      4.20 o
  -6  -4   4       43.98       38.88      7.26 o
  -5  -4   4       23.82       19.95      4.97 o
  -4  -4   4      134.57      139.60     10.87 o
  -3  -4   4      131.04      129.28      6.33 o
  -2  -4   4      173.09      157.62      4.18 o
  -1  -4   4      361.34      352.56      5.52 o
   0  -4   4      238.95      233.57      4.31 o
   1  -4   4        0.30        0.63      0.47 o
   2  -4   4      490.89      449.92     65.65 o
   3  -4   4      113.21      104.90      4.05 o
   4  -4   4       56.83       55.06      6.07 o
   5  -4   4      101.19       95.26      9.31 o
   6  -4   4       37.52       33.40      6.43 o
   7  -4   4       28.15       19.68      5.50 o
   8  -4   4        6.96       10.88      3.61 o
  -9  -3   4        0.02        0.02      3.38 o
  -8  -3   4        7.75        8.95      4.25 o
  -7  -3   4       14.05       19.54      5.62 o
  -6  -3   4        1.01        0.98      2.42 o
  -5  -3   4       18.67       16.64      4.40 o
  -4  -3   4      159.25      160.82     11.68 o
  -3  -3   4       27.31       31.67      4.37 o
  -2  -3   4       15.60       15.96      0.99 o
  -1  -3   4        7.94        8.20      0.59 o
   0  -3   4      485.00      513.60      6.08 o
   1  -3   4       98.44       94.88      5.59 o
   2  -3   4        1.79        0.63      0.58 o
   3  -3   4        9.85        9.92      1.35 o
   4  -3   4        3.27        2.82      1.98 o
   5  -3   4        0.06       -0.58      1.44 o
   6  -3   4        1.86        1.57      1.90 o
   7  -3   4       14.09       16.17      3.73 o
   8  -3   4       42.56       43.13      7.84 o
  -9  -2   4        0.44        8.61      5.51 o
  -8  -2   4        3.72        6.81      4.45 o
  -7  -2   4       28.49       30.47      7.17 o
  -6  -2   4        2.84        3.97      3.57 o
  -5  -2   4      104.19      110.94     10.64 o
  -4  -2   4       75.42       77.48      7.85 o
  -3  -2   4      138.00      153.47      9.68 o
  -2  -2   4        3.05        1.34      0.65 o
  -1  -2   4       82.98      100.63      2.18 o
   0  -2   4      176.12      157.90      2.77 o
   1  -2   4      104.14      103.11      2.57 o
   2  -2   4       29.04       34.12      2.24 o
   3  -2   4      719.14      797.72     13.37 o
   4  -2   4        9.44       11.30      2.23 o
   5  -2   4       20.09       18.63      3.08 o
   6  -2   4        5.65        3.22      2.02 o
   7  -2   4        9.28       12.37      3.16 o
   8  -2   4        0.46       -0.64      1.85 o
  -9  -1   4        0.17        5.50      4.58 o
  -8  -1   4        9.33        9.85      4.13 o
  -7  -1   4       10.74       11.01      3.77 o
  -6  -1   4       31.09       37.58      6.98 o
  -5  -1   4      239.75      235.30     15.27 o
  -4  -1   4       12.38        9.55      3.00 o
  -3  -1   4        0.40        0.35      0.47 o
  -2  -1   4      105.55      111.44      4.06 o
  -1  -1   4     2636.59     2660.72     21.04 o
   0  -1   4       42.77       40.72      1.34 o
   1  -1   4        8.50        8.65      0.69 o
   2  -1   4      447.44      506.06     10.98 o
   3  -1   4       26.89       24.98      4.28 o
   4  -1   4       47.80       37.86      6.16 o
   5  -1   4       34.25       30.94      4.32 o
   6  -1   4        2.97        3.47      1.55 o
   7  -1   4        0.09       -0.74      1.59 o
   8  -1   4       14.69       19.59      6.75 o
  -9   0   4        3.85        6.10      5.10 o
  -8   0   4       12.42       13.34      5.69 o
  -7   0   4        0.54       -2.75      3.04 o
  -6   0   4        4.93        3.74      3.26 o
  -5   0   4        9.13        6.80      3.09 o
  -4   0   4      193.98      206.18     12.83 o
  -3   0   4       29.98       28.19      3.77 o
  -2   0   4      601.83      671.02     10.71 o
  -1   0   4      837.66      825.35      9.04 o
   0   0   4      584.28      585.54      7.78 o
   1   0   4      224.44      210.25      3.90 o
   2   0   4      469.61      403.43     21.01 o
   3   0   4      143.98      148.61      5.88 o
   4   0   4       55.05       45.76      6.91 o
   5   0   4       22.48       25.25      5.95 o
   6   0   4        1.01       -0.44      1.85 o
   7   0   4        2.79        1.92      2.48 o
   8   0   4        7.79        8.61      4.62 o
  -9   1   4        6.65        7.98      5.34 o
  -8   1   4        1.04        2.83      3.48 o
  -7   1   4       75.60       78.40     11.01 o
  -6   1   4       21.32       18.00      4.93 o
  -5   1   4       40.74       35.93      6.49 o
  -4   1   4       90.50       90.86      5.25 o
  -3   1   4       58.41       61.42      6.08 o
  -2   1   4        0.60        1.42      1.02 o
  -1   1   4       18.49       22.79      1.72 o
   0   1   4      438.04      433.39      7.72 o
   1   1   4       36.60       38.82      1.50 o
   2   1   4       10.92       13.26      2.03 o
   3   1   4       18.51       17.26      1.46 o
   4   1   4       18.00       22.15      3.59 o
   5   1   4       85.74       84.70      6.96 o
   6   1   4        0.13        2.58      1.62 o
   7   1   4        0.58        1.77      1.32 o
   8   1   4       12.45       15.71      3.99 o
  -9   2   4       16.90       17.93      6.42 o
  -8   2   4        7.77        4.35      3.43 o
  -7   2   4       16.13       25.35     10.81 o
  -6   2   4       15.14       17.67      4.78 o
  -5   2   4      211.79      224.20     15.85 o
  -4   2   4      102.15      119.09     10.68 o
  -3   2   4       25.06       31.85      5.33 o
  -2   2   4        5.88        8.99      2.01 o
  -1   2   4      136.59      137.51      6.63 o
   0   2   4        8.23        9.38      1.43 o
   1   2   4      175.00      172.81      7.73 o
   2   2   4      439.54      423.04     12.74 o
   3   2   4        7.68        3.73      1.56 o
   4   2   4       39.16       39.40      4.42 o
   5   2   4        4.95        4.06      1.65 o
   6   2   4        4.46        4.06      1.95 o
   7   2   4        0.86        1.28      1.74 o
  -9   3   4        0.05       -0.63      2.97 o
  -8   3   4        0.27       -3.75      3.53 o
  -7   3   4       28.66       24.23      6.41 o
  -6   3   4      115.95      103.78     12.35 o
  -5   3   4      110.13       92.72     10.86 o
  -4   3   4       10.72        9.48      3.58 o
  -3   3   4       70.74       80.79      8.79 o
  -2   3   4      334.13      348.94     15.97 o
  -1   3   4        8.19       10.69      2.21 o
   0   3   4        0.79        0.53      0.94 o
   1   3   4      820.33      830.30     17.90 o
   2   3   4       70.17       71.64      6.04 o
   3   3   4       13.96       11.90      2.67 o
   4   3   4       18.08       17.16      3.10 o
   5   3   4       16.10       14.64      3.36 o
   6   3   4        0.00       -1.78      1.80 o
   7   3   4        1.23        0.16      2.72 o
  -8   4   4        0.50        2.36      2.55 o
  -7   4   4        0.59       -3.77      3.21 o
  -6   4   4       16.63       13.28      4.87 o
  -5   4   4       31.37       31.00      6.95 o
  -4   4   4       78.91       90.81     10.10 o
  -3   4   4        0.02        0.67      1.43 o
  -2   4   4       42.20       39.79      6.14 o
  -1   4   4        7.00        7.29      3.09 o
   0   4   4        1.26        2.03      1.61 o
   1   4   4      102.98      108.63      6.90 o
   2   4   4        0.03       -0.16      1.36 o
   3   4   4       51.01       45.44      7.27 o
   4   4   4        0.16       -1.90      1.83 o
   5   4   4        3.60        2.64      1.88 o
   6   4   4        2.46        1.20      1.42 o
   7   4   4        1.15        1.79      4.70 o
  -8   5   4        2.85        1.04      2.91 o
  -7   5   4        1.64       -2.90      4.11 o
  -6   5   4      145.16      148.96     15.71 o
  -5   5   4       17.48       17.04      5.56 o
  -4   5   4       18.70       22.43      5.82 o
  -3   5   4       28.88       36.46      4.68 o
  -2   5   4       25.58       20.06      5.03 o
  -1   5   4      265.51      276.44     16.57 o
   0   5   4       62.25       63.45      5.66 o
   1   5   4       17.40       13.72      2.37 o
   2   5   4       44.85       38.67      4.68 o
   3   5   4        0.46        1.41      1.76 o
   4   5   4       14.32        9.72      2.88 o
   5   5   4        9.94        9.10      2.99 o
   6   5   4        1.56        1.17      1.66 o
  -7   6   4       27.98       28.59      7.84 o
  -6   6   4       60.14       62.28     10.87 o
  -5   6   4      127.24      133.00     14.67 o
  -4   6   4       84.09       89.49     11.76 o
  -3   6   4       53.50       58.06      6.25 o
  -2   6   4       18.92        8.62      3.93 o
  -1   6   4        3.02        6.99      3.56 o
   0   6   4       53.58       52.96      5.63 o
   1   6   4        0.33       -0.47      1.49 o
   2   6   4       10.76       14.28      3.01 o
   3   6   4        1.29        1.49      1.61 o
   4   6   4       38.23       30.53      4.55 o
   5   6   4        1.44       -2.23      3.87 o
   6   6   4        0.10        2.19      1.87 o
  -7   7   4       14.35       16.55      6.27 o
  -6   7   4       59.72       75.06     12.28 o
  -5   7   4        8.66        5.66      3.22 o
  -4   7   4        0.10        1.96      2.82 o
  -3   7   4        0.62       -0.78      1.62 o
  -2   7   4       10.16       12.03      4.34 o
  -1   7   4       11.56       12.32      4.34 o
   0   7   4      355.22      364.51     21.71 o
   1   7   4       57.30       58.60      6.24 o
   2   7   4        1.23       -0.79      2.83 o
   3   7   4        0.06        1.11      1.62 o
   4   7   4        0.17        1.88      1.64 o
   5   7   4        7.11        8.22      3.03 o
  -6   8   4        1.73        0.06      2.45 o
  -5   8   4        1.62        2.18      2.70 o
  -4   8   4       72.73       77.41     11.69 o
  -3   8   4       47.52       48.79      6.45 o
  -2   8   4        5.56        6.53      3.62 o
  -1   8   4       93.32       95.10     12.21 o
   0   8   4      130.29      141.83     14.60 o
   1   8   4        4.65        4.10      2.94 o
   2   8   4        7.32        5.98      3.72 o
   3   8   4        1.45        3.05      3.73 o
   4   8   4        4.58        8.38      4.63 o
  -5   9   4       11.60       11.94      5.74 o
  -4   9   4        0.06        0.30      1.58 o
  -3   9   4        0.01        0.47      2.03 o
  -2   9   4        1.16        3.62      3.96 o
  -1   9   4       11.71        7.59      3.89 o
   0   9   4       52.14       54.90      9.68 o
   1   9   4        0.00        0.99      2.61 o
   2   9   4        8.46        9.73      4.84 o
   3   9   4        1.22        0.38      2.66 o
  -3  10   4        0.28        4.07      3.71 o
  -2  10   4        2.53        3.41      3.97 o
  -1  10   4        1.71        2.83      3.35 o
   0  10   4        9.93       19.75      6.53 o
   1  10   4        0.91       -0.17      3.01 o
  -1 -12   5        2.64       -0.49      1.96 o
   0 -12   5       23.74       25.29      6.61 o
   1 -12   5        3.00        5.11      3.15 o
   2 -12   5        0.98       14.38      8.23 o
  -3 -11   5        0.05       -2.17      3.16 o
  -2 -11   5       17.64       15.83      5.94 o
  -1 -11   5        5.13        4.77      2.20 o
   0 -11   5        8.61        9.86      3.57 o
   1 -11   5        3.73        6.72      6.35 o
   2 -11   5        7.57        4.45      4.97 o
   3 -11   5        0.04       -0.50      3.02 o
   4 -11   5        1.05        1.45      4.59 o
  -5 -10   5       10.33       17.23      5.14 o
  -4 -10   5       13.30       16.70      3.24 o
  -3 -10   5        0.23        0.16      3.66 o
  -2 -10   5        3.09        1.53      3.13 o
  -1 -10   5        0.29       -0.05      2.51 o
   0 -10   5       36.56       37.99      5.19 o
   1 -10   5       83.95       84.25      7.53 o
   2 -10   5       11.55        7.64      4.59 o
   3 -10   5        5.34        0.40      3.45 o
   4 -10   5        6.00        8.90      4.15 o
   5 -10   5       26.15       39.79      9.58 o
  -6  -9   5        0.00       -1.59      2.15 o
  -5  -9   5        0.18        0.61      1.22 o
  -4  -9   5       26.39       25.08      3.77 o
  -3  -9   5        0.47       -0.43      0.99 o
  -2  -9   5        1.26       -1.67      9.11 o
  -1  -9   5        3.78        3.27      3.98 o
   0  -9   5       11.58        9.62      2.86 o
   1  -9   5      153.60      147.03      7.47 o
   2  -9   5       13.98        9.92      2.63 o
   3  -9   5        3.22       -0.52      4.88 o
   4  -9   5        2.91       -5.78      5.45 o
   5  -9   5        8.29        8.26      4.06 o
   6  -9   5        0.61       -0.44      4.20 o
  -6  -8   5       23.75       25.21      4.39 o
  -5  -8   5       12.30       14.88      3.26 o
  -4  -8   5        0.26        2.28      1.65 o
  -3  -8   5        0.01        1.79      1.61 o
  -2  -8   5       10.54        8.75      2.24 o
  -1  -8   5        8.35        2.94      3.01 o
   0  -8   5       59.63       59.36      3.43 o
   1  -8   5        8.24       10.10      1.87 o
   2  -8   5       10.37        9.22      1.56 o
   3  -8   5        7.57        7.03      3.83 o
   4  -8   5       34.18       42.61      8.59 o
   5  -8   5        0.54       -1.60      2.83 o
   6  -8   5        0.30        5.98      3.92 o
  -7  -7   5        1.15        0.33      1.74 o
  -6  -7   5       11.24        9.12      2.60 o
  -5  -7   5        0.84        1.41      2.02 o
  -4  -7   5        2.37        1.75      1.96 o
  -3  -7   5       80.05       85.97      5.48 o
  -2  -7   5        8.72        8.44      1.68 o
  -1  -7   5       85.83       80.34      3.54 o
   0  -7   5       54.23       56.29      2.58 o
   1  -7   5       23.77       25.51      2.15 o
   2  -7   5       24.16       22.55      3.87 o
   3  -7   5       12.54       12.91      2.19 o
   4  -7   5        2.94        2.15      1.76 o
   5  -7   5        0.03       -2.71      3.89 o
   6  -7   5        1.14       -1.28      2.69 o
   7  -7   5       20.34       33.57      8.71 o
  -8  -6   5        1.91        1.83      1.94 o
  -7  -6   5       18.51       13.87      2.77 o
  -6  -6   5       23.98       25.04      3.45 o
  -5  -6   5        0.11       -1.91      1.51 o
  -4  -6   5       20.54       20.35      3.27 o
  -3  -6   5        2.76        3.78      1.28 o
  -2  -6   5       49.21       47.19      3.57 o
  -1  -6   5       16.89       16.47      1.55 o
   0  -6   5      166.79      169.90      4.21 o
   1  -6   5      167.61      168.34      5.06 o
   2  -6   5        1.77        0.62      0.96 o
   3  -6   5       29.40       32.32      3.37 o
   4  -6   5       10.33       10.68      2.71 o
   5  -6   5       60.44       62.38      7.21 o
   6  -6   5        0.25       -4.55      4.73 o
   7  -6   5        0.76       -5.85      5.42 o
  -8  -5   5        3.31        6.71      3.43 o
  -7  -5   5       13.49       14.25      5.07 o
  -6  -5   5        2.79        4.30      2.25 o
  -5  -5   5        2.37        2.72      1.68 o
  -4  -5   5       55.98       56.93      3.20 o
  -3  -5   5        4.50        3.15      1.06 o
  -2  -5   5       11.45       10.53      1.45 o
  -1  -5   5       12.72       11.82      1.13 o
   0  -5   5      203.46      200.41      9.51 o
   1  -5   5       40.23       40.28      2.90 o
   2  -5   5      123.67      118.84      6.12 o
   3  -5   5       64.98       63.05      5.03 o
   4  -5   5        7.31       11.14      2.51 o
   5  -5   5       13.07       10.66      3.14 o
   6  -5   5        4.98        3.62      3.90 o
   7  -5   5        0.14       -0.58      1.55 o
  -8  -4   5        5.50        6.48      3.82 o
  -7  -4   5        0.00       -0.52      2.19 o
  -6  -4   5       31.74       28.81      6.15 o
  -5  -4   5        3.21        5.71      3.30 o
  -4  -4   5        5.32        4.77      2.65 o
  -3  -4   5       35.54       32.17      2.29 o
  -2  -4   5      125.35      129.54      4.55 o
  -1  -4   5       28.33       30.24      1.48 o
   0  -4   5      119.36      101.57      3.09 o
   1  -4   5        0.77        1.09      0.47 o
   2  -4   5       96.53       96.38      3.75 o
   3  -4   5       42.70       44.28      2.34 o
   4  -4   5       68.57       64.40      5.09 o
   5  -4   5        4.60        1.12      2.41 o
   6  -4   5        3.18       -0.46      1.38 o
   7  -4   5        1.99       -0.17      1.64 o
   8  -4   5        3.90        2.67      2.96 o
  -8  -3   5       13.76       14.34      5.69 o
  -7  -3   5       62.27       73.39     10.81 o
  -6  -3   5       12.25        8.46      3.38 o
  -5  -3   5       12.43       11.58      3.90 o
  -4  -3   5        0.82       -1.30      1.50 o
  -3  -3   5       75.20       84.31      4.55 o
  -2  -3   5      206.02      200.38      4.84 o
  -1  -3   5      809.42      816.66      7.42 o
   0  -3   5       17.29       21.62      1.60 o
   1  -3   5       13.52       11.41      1.48 o
   2  -3   5      277.02      302.57      7.35 o
   3  -3   5        4.70        2.98      1.02 o
   4  -3   5       34.23       31.02      3.67 o
   5  -3   5        0.11       -1.18      1.31 o
   6  -3   5      130.37      121.72      8.86 o
   7  -3   5        0.18        0.19      1.52 o
   8  -3   5        0.83       -0.09      2.05 o
  -9  -2   5        0.07        5.32      6.30 o
  -8  -2   5      230.37      246.71     20.77 o
  -7  -2   5      113.31      115.25     13.37 o
  -6  -2   5       34.33       36.15      7.06 o
  -5  -2   5       14.19       11.11      3.73 o
  -4  -2   5       34.92       36.54      5.66 o
  -3  -2   5      148.60      145.35      6.38 o
  -2  -2   5       11.43       10.26      1.25 o
  -1  -2   5      383.84      362.70      5.51 o
   0  -2   5       23.97       19.07      1.14 o
   1  -2   5        1.11        0.57      0.45 o
   2  -2   5        7.71        6.97      1.07 o
   3  -2   5      221.34      239.55     14.20 o
   4  -2   5        0.88        0.21      1.70 o
   5  -2   5       51.14       43.46      7.79 o
   6  -2   5       12.88       12.75      4.69 o
   7  -2   5        0.49       -0.54      3.09 o
   8  -2   5        1.60        2.55      2.55 o
  -9  -1   5        0.97       -0.74      3.32 o
  -8  -1   5        3.85        2.86      3.91 o
  -7  -1   5        0.75        1.14      2.13 o
  -6  -1   5       22.75       18.26      5.17 o
  -5  -1   5        3.55       -0.08      2.06 o
  -4  -1   5        0.01        1.17      1.42 o
  -3  -1   5        0.20        2.19      1.51 o
  -2  -1   5     1181.81     1292.59     15.60 o
  -1  -1   5     2958.81     3036.34     23.01 o
   0  -1   5      895.92      894.54     11.65 o
   1  -1   5      141.65      133.11      3.42 o
   2  -1   5        1.55        1.88      0.53 o
   3  -1   5       72.50       74.46      4.22 o
   4  -1   5      141.32      149.49     12.86 o
   5  -1   5       13.41       14.87      4.77 o
   6  -1   5        0.99       -1.36      1.85 o
   7  -1   5        9.47       11.37      4.65 o
   8  -1   5        7.72       12.69      5.54 o
  -9   0   5        0.01       -1.09      2.79 o
  -8   0   5       47.15       45.24      9.30 o
  -7   0   5       67.05       66.81     10.06 o
  -6   0   5       13.40        9.09      3.86 o
  -5   0   5       61.44       62.42      8.29 o
  -4   0   5        2.30        1.24      1.14 o
  -3   0   5       46.44       46.76      3.73 o
  -2   0   5      984.74     1021.63     32.71 o
  -1   0   5      982.00     1031.25     12.58 o
   0   0   5      423.20      499.70      6.07 o
   1   0   5       72.56       76.01      2.34 o
   2   0   5       16.84       16.06      1.54 o
   3   0   5       34.59       33.30      2.42 o
   4   0   5       61.10       52.96      4.24 o
   5   0   5       37.86       35.13      4.61 o
   6   0   5       34.41       40.52      8.05 o
   7   0   5        1.60        2.25      2.48 o
   8   0   5        0.10        1.89      2.31 o
  -9   1   5        0.09       -0.59      2.44 o
  -8   1   5        6.62        6.10      3.66 o
  -7   1   5       28.19       20.60      5.78 o
  -6   1   5       23.87       20.35      5.58 o
  -5   1   5       20.92       22.45      5.86 o
  -4   1   5       75.09       66.62      5.78 o
  -3   1   5       57.14       50.88      4.21 o
  -2   1   5     1231.29     1281.73     29.10 o
  -1   1   5      190.75      206.66      6.07 o
   0   1   5      363.33      384.74      7.91 o
   1   1   5       81.87       68.92      2.25 o
   2   1   5      169.50      159.44      7.41 o
   3   1   5        1.05       -0.08      1.28 o
   4   1   5      155.17      158.13      8.65 o
   5   1   5      410.70      428.21     37.83 o
   6   1   5       24.35       26.43      4.47 o
   7   1   5        1.13        1.39      1.62 o
  -9   2   5        6.00       10.24      4.57 o
  -8   2   5        3.73        5.68      3.74 o
  -7   2   5       56.74       40.67      8.59 o
  -6   2   5        2.85        3.14      2.30 o
  -5   2   5        1.39       -0.18      2.40 o
  -4   2   5        6.13       10.96      3.73 o
  -3   2   5       67.08       58.68      7.43 o
  -2   2   5      295.28      301.32     10.57 o
  -1   2   5        9.06        4.86      3.81 o
   0   2   5       89.95       66.34      7.18 o
   1   2   5      324.06      367.91     11.30 o
   2   2   5       46.14       43.60      4.34 o
   3   2   5       20.28       21.05      3.22 o
   4   2   5      114.36      116.87      8.11 o
   5   2   5      141.90      132.04      9.25 o
   6   2   5        0.03        1.53      1.80 o
   7   2   5        2.78       -1.44      2.12 o
  -8   3   5        9.68       12.01      5.51 o
  -7   3   5       44.00       37.49      8.10 o
  -6   3   5       32.85       29.50      7.15 o
  -5   3   5        7.46        5.33      3.17 o
  -4   3   5       76.38       79.54      9.63 o
  -3   3   5       14.94       14.03      4.35 o
  -2   3   5        0.01        2.13      1.91 o
  -1   3   5      313.49      347.85     12.05 o
   0   3   5       89.14       93.16      6.27 o
   1   3   5      131.80      133.04      7.58 o
   2   3   5        0.22       -1.41      1.99 o
   3   3   5       64.90       68.55      6.06 o
   4   3   5       77.10       80.10      6.98 o
   5   3   5        7.24        5.52      2.41 o
   6   3   5       14.03       11.35      2.98 o
   7   3   5       22.12       20.14      5.80 o
  -8   4   5        0.08       -2.02      2.95 o
  -7   4   5       16.39       10.51      4.49 o
  -6   4   5       61.14       46.99      8.85 o
  -5   4   5      110.40      101.43     12.00 o
  -4   4   5       91.81       65.54      9.35 o
  -3   4   5      138.43      136.49      8.56 o
  -2   4   5       49.91       48.04      7.21 o
  -1   4   5        9.77       14.11      3.05 o
   0   4   5        0.06        0.06      1.23 o
   1   4   5       94.31       79.57      6.26 o
   2   4   5        1.65       -1.77      1.68 o
   3   4   5        0.66        0.31      4.32 o
   4   4   5       32.99       33.05      4.74 o
   5   4   5        2.08        3.35      2.05 o
   6   4   5        3.32        5.98      2.48 o
  -8   5   5        5.58        4.46      4.36 o
  -7   5   5       28.82       30.67      7.92 o
  -6   5   5      135.98      116.90     14.24 o
  -5   5   5        1.22       -0.66      2.56 o
  -4   5   5       49.92       37.67      7.55 o
  -3   5   5      281.31      279.60     22.69 o
  -2   5   5       35.91       31.28      6.36 o
  -1   5   5       63.72       65.52      8.67 o
   0   5   5       56.54       62.27      6.36 o
   1   5   5       83.62       70.65      5.51 o
   2   5   5       85.90       87.16      7.12 o
   3   5   5       24.72       18.04      3.47 o
   4   5   5        0.06        0.97      3.22 o
   5   5   5       12.29       17.68      4.01 o
   6   5   5        0.76        1.22      4.06 o
  -7   6   5        5.90        4.39      4.03 o
  -6   6   5        0.15        0.41      2.80 o
  -5   6   5       78.43       80.98     11.80 o
  -4   6   5       80.14       72.59     10.97 o
  -3   6   5        2.35        1.00      1.74 o
  -2   6   5        3.59        3.21      2.76 o
  -1   6   5        1.09       -1.68      3.43 o
   0   6   5       29.13       34.34      4.83 o
   1   6   5        0.19        1.10      1.88 o
   2   6   5       92.06       87.65      7.74 o
   3   6   5       55.98       46.15      5.78 o
   4   6   5        7.49        2.82      2.02 o
   5   6   5        0.78       -0.58      1.81 o
  -7   7   5        0.54        3.64      3.70 o
  -6   7   5        0.09       -3.30      4.15 o
  -5   7   5       39.16       30.07      7.82 o
  -4   7   5        5.49        2.36      2.51 o
  -3   7   5        0.17        0.44      1.48 o
  -2   7   5        3.81        2.28      2.70 o
  -1   7   5        4.62        0.24      2.09 o
   0   7   5       59.23       68.34      9.74 o
   1   7   5       26.35       20.58      3.78 o
   2   7   5        5.23        4.13      2.29 o
   3   7   5       86.89       86.15      8.17 o
   4   7   5       31.25       26.12      4.78 o
  -6   8   5        1.29        2.56      3.41 o
  -5   8   5       26.62       25.25      7.22 o
  -4   8   5        8.89        4.69      3.64 o
  -3   8   5        5.75        4.70      2.40 o
  -2   8   5       10.85       10.03      4.41 o
  -1   8   5        1.98        2.12      2.35 o
   0   8   5        7.53        8.40      4.55 o
   1   8   5        5.25        3.56      2.57 o
   2   8   5        2.73        1.56      3.06 o
   3   8   5        6.96        8.83      2.74 o
  -4   9   5       87.26       97.69     14.38 o
  -3   9   5       72.25       96.58      9.89 o
  -2   9   5        3.59       -2.38      3.74 o
  -1   9   5        0.04       -3.72      3.19 o
   0   9   5        2.68       -0.34      2.05 o
   1   9   5        2.93        6.86      3.93 o
   2   9   5        0.17        3.36      3.15 o
  -2  10   5        0.40        5.32      4.49 o
  -1  10   5        2.82        2.99      4.25 o
  -1 -12   6        3.59       12.04      5.38 o
   0 -12   6        2.21        3.20      2.64 o
   1 -12   6        0.69        9.19      5.66 o
  -3 -11   6        2.34        2.00      1.77 o
  -2 -11   6        0.78        0.44      3.49 o
  -1 -11   6        0.68        0.98      1.54 o
   0 -11   6        7.84        5.78      3.14 o
   1 -11   6        1.44       11.38      5.62 o
   2 -11   6        0.93       -2.04      3.33 o
   3 -11   6       32.02       40.45     10.07 o
  -5 -10   6        7.58        5.52      2.30 o
  -4 -10   6       12.35       11.86      3.10 o
  -3 -10   6        0.21        0.32      1.26 o
  -2 -10   6        1.57       -0.23      1.51 o
  -1 -10   6        9.39        9.17      2.81 o
   0 -10   6        6.25        5.31      1.59 o
   1 -10   6       10.48       15.33      3.45 o
   2 -10   6        3.97       -3.95      4.46 o
   3 -10   6       23.94       21.41      5.77 o
   4 -10   6        1.00       -3.35      5.75 o
   5 -10   6        0.42       -9.16      6.77 o
  -6  -9   6        0.93        0.00      1.60 o
  -5  -9   6        4.63        3.85      1.70 o
  -4  -9   6       13.13       18.79      3.14 o
  -3  -9   6       51.67       57.20      5.01 o
  -2  -9   6       31.45       29.92      3.52 o
  -1  -9   6       19.64       18.10      2.78 o
   0  -9   6       25.93       22.28      2.99 o
   1  -9   6       75.40       70.37      9.86 o
   2  -9   6      121.19      121.93      6.45 o
   3  -9   6        0.08       -0.68      2.97 o
   4  -9   6        4.00        8.81      4.43 o
   5  -9   6        8.66       12.55      6.32 o
  -6  -8   6        0.03        2.01      2.40 o
  -5  -8   6        2.98        4.12      1.84 o
  -4  -8   6       55.11       55.75      6.62 o
  -3  -8   6      636.38      654.76     16.03 o
  -2  -8   6      233.58      247.73     10.69 o
  -1  -8   6       90.75       90.66      4.92 o
   0  -8   6        4.08        3.10      2.20 o
   1  -8   6        5.58        7.36      1.53 o
   2  -8   6       13.34       10.87      2.32 o
   3  -8   6        0.00        2.32      3.20 o
   4  -8   6       25.96       25.56      7.00 o
   5  -8   6        7.25       10.13      4.62 o
   6  -8   6        0.09       -1.27      2.42 o
  -7  -7   6        2.27        3.40      1.84 o
  -6  -7   6        0.00       -1.91      1.58 o
  -5  -7   6        0.17        1.38      2.36 o
  -4  -7   6       11.23       12.32      2.30 o
  -3  -7   6       45.26       45.52      4.09 o
  -2  -7   6       33.71       36.19      3.01 o
  -1  -7   6        2.29       -0.39      1.34 o
   0  -7   6      108.42      100.75      5.76 o
   1  -7   6       85.18       82.25      4.34 o
   2  -7   6      115.62      117.04      7.59 o
   3  -7   6      811.82      820.48     22.16 o
   4  -7   6       67.43       81.51      7.71 o
   5  -7   6        0.03       -4.25      2.83 o
   6  -7   6        0.79        2.05      1.94 o
  -7  -6   6       10.99       10.13      2.27 o
  -6  -6   6        1.54        1.42      1.26 o
  -5  -6   6       28.00       27.19      3.27 o
  -4  -6   6        5.64        2.59      1.04 o
  -3  -6   6       18.54       18.00      2.55 o
  -2  -6   6      391.65      399.79      7.53 o
  -1  -6   6       69.17       67.15      2.49 o
   0  -6   6       43.20       43.24      2.30 o
   1  -6   6       18.21       20.16      2.44 o
   2  -6   6        0.52        0.46      0.74 o
   3  -6   6       79.71       83.08      4.29 o
   4  -6   6      110.01       98.52      5.97 o
   5  -6   6        9.42        8.23      3.16 o
   6  -6   6        0.05       -4.13      3.97 o
   7  -6   6        0.03       -1.68      3.70 o
  -8  -5   6        0.34        4.19      3.71 o
  -7  -5   6        0.68       -0.03      2.24 o
  -6  -5   6        7.24        6.78      2.47 o
  -5  -5   6       12.73       10.11      2.54 o
  -4  -5   6        3.00        5.06      1.87 o
  -3  -5   6      101.12       96.02      5.79 o
  -2  -5   6        3.93        3.05      0.65 o
  -1  -5   6       16.77       14.59      1.31 o
   0  -5   6       75.47       80.30      3.13 o
   1  -5   6      275.68      186.25     58.03 o
   2  -5   6       18.81       18.26      2.07 o
   3  -5   6      100.41       84.66      5.25 o
   4  -5   6       94.97       87.97      5.75 o
   5  -5   6        9.61       10.02      3.29 o
   6  -5   6        0.02       -3.30      3.91 o
   7  -5   6        0.24       -2.27      3.72 o
  -8  -4   6       23.13       32.92      7.73 o
  -7  -4   6        8.72       15.26      5.12 o
  -6  -4   6        0.88       -1.00      2.54 o
  -5  -4   6       60.16       64.60      8.39 o
  -4  -4   6      201.96      206.76      7.78 o
  -3  -4   6       14.02       11.20      1.05 o
  -2  -4   6      390.83      406.64      7.03 o
  -1  -4   6      407.25      412.42      5.17 o
   0  -4   6        4.15        4.54      0.66 o
   1  -4   6       26.16       27.35      2.56 o
   2  -4   6       14.57       11.88      1.37 o
   3  -4   6       61.24       68.25      4.30 o
   4  -4   6       51.61       42.08      7.26 o
   5  -4   6        0.05       -2.39      2.83 o
   6  -4   6        4.65        0.01      2.96 o
   7  -4   6        1.06       -0.06      2.48 o
  -8  -3   6        8.94       17.90      6.94 o
  -7  -3   6        3.47        3.90      2.29 o
  -6  -3   6        0.51       -3.66      3.20 o
  -5  -3   6      167.77      173.53     13.62 o
  -4  -3   6      495.90      479.66     19.66 o
  -3  -3   6      124.00      128.65      5.79 o
  -2  -3   6      320.94      367.45      6.67 o
  -1  -3   6        1.64        1.85      0.55 o
   0  -3   6       53.66       59.28      2.53 o
   1  -3   6      286.83      277.14     10.47 o
   2  -3   6       80.65       79.46      3.51 o
   3  -3   6        0.02        0.85      0.96 o
   4  -3   6      135.05      109.99     11.51 o
   5  -3   6        7.13        4.50      2.36 o
   6  -3   6       62.43       61.86     10.20 o
   7  -3   6        1.21        1.73      2.48 o
  -8  -2   6        4.01        5.07      3.60 o
  -7  -2   6       92.17       91.34     12.05 o
  -6  -2   6       10.09       13.82      4.27 o
  -5  -2   6        5.73        5.54      3.09 o
  -4  -2   6       17.01       13.28      3.48 o
  -3  -2   6       27.03       26.59      4.33 o
  -2  -2   6       72.39       71.86      3.46 o
  -1  -2   6     1458.65     1598.13     12.82 o
   0  -2   6       36.45       44.78      2.31 o
   1  -2   6      500.08      508.14      9.90 o
   2  -2   6      323.44      339.35     11.43 o
   3  -2   6       15.07       12.61      3.98 o
   4  -2   6       24.75       27.48      5.81 o
   5  -2   6       35.73       34.68      7.10 o
   6  -2   6        0.10        1.89      2.73 o
   7  -2   6        0.02        0.25      2.50 o
  -9  -1   6        0.75        7.79      5.75 o
  -8  -1   6       87.34       83.85     12.46 o
  -7  -1   6       71.43       75.32     11.11 o
  -6  -1   6        0.02       -1.83      2.74 o
  -5  -1   6        7.07        7.28      3.32 o
  -4  -1   6       21.52        8.19      5.07 o
  -3  -1   6      250.90      235.46     12.96 o
  -2  -1   6        3.13        6.09      1.42 o
  -1  -1   6      794.81      922.62     12.49 o
   0  -1   6       46.04       46.45      1.79 o
   1  -1   6      286.01      304.25      7.52 o
   2  -1   6      690.49      742.22     11.10 o
   3  -1   6       34.26       40.06      2.26 o
   4  -1   6        4.64        3.40      0.93 o
   5  -1   6      131.17      125.48      8.47 o
   6  -1   6       21.73       26.11      6.73 o
   7  -1   6       13.91       13.15      5.60 o
  -9   0   6        3.67       13.67      5.82 o
  -8   0   6        1.92       -1.84      3.51 o
  -7   0   6        2.59        4.73      3.41 o
  -6   0   6        4.03        2.49      2.01 o
  -5   0   6       78.00       71.12      8.91 o
  -4   0   6        5.89        1.93      1.75 o
  -3   0   6       41.43       45.94      6.10 o
  -2   0   6      220.74      214.94     11.97 o
  -1   0   6      170.01      188.78      7.02 o
   0   0   6      885.60      917.92     11.60 o
   1   0   6       92.21       98.09      2.90 o
   2   0   6       52.64       46.41      3.94 o
   3   0   6       25.10       26.10      2.27 o
   4   0   6       43.10       40.22      4.39 o
   5   0   6        4.41        3.54      1.34 o
   6   0   6        2.27        1.36      2.19 o
   7   0   6       26.31       25.62      6.08 o
  -9   1   6        0.34       -2.69      2.89 o
  -8   1   6        4.49        5.33      4.04 o
  -7   1   6       17.20       24.18      6.05 o
  -6   1   6      437.21      436.21     24.32 o
  -5   1   6       91.76       85.15     10.40 o
  -4   1   6       20.41       25.81      5.69 o
  -3   1   6        2.02       -1.24      1.50 o
  -2   1   6      161.27      152.30     10.89 o
  -1   1   6       43.12       49.23      4.22 o
   0   1   6      328.76      361.70      9.70 o
   1   1   6       17.18       14.83      1.29 o
   2   1   6        5.44        5.75      2.99 o
   3   1   6       26.27       29.03      3.69 o
   4   1   6        3.21        2.74      1.80 o
   5   1   6       14.67       10.40      2.71 o
   6   1   6       86.69       82.28      7.73 o
   7   1   6       10.52        7.64      2.65 o
  -8   2   6        1.81       -0.13      2.99 o
  -7   2   6       23.96       20.53      6.58 o
  -6   2   6       28.54       30.95      7.20 o
  -5   2   6       10.58       10.46      3.84 o
  -4   2   6        7.07        7.58      2.79 o
  -3   2   6        3.56        3.33      2.41 o
  -2   2   6        8.36       12.95      2.41 o
  -1   2   6       26.38       24.60      3.26 o
   0   2   6      541.63      543.13     14.47 o
   1   2   6        0.44       -1.05      0.71 o
   2   2   6       58.54       53.12      4.99 o
   3   2   6       88.87       90.08      6.78 o
   4   2   6      103.41      110.37      8.11 o
   5   2   6       44.51       47.83      6.34 o
   6   2   6       20.25       23.26      4.37 o
   7   2   6        1.07        2.67      1.88 o
  -8   3   6        1.42        5.38      4.62 o
  -7   3   6        0.77       -0.33      2.76 o
  -6   3   6       20.43       23.26      6.47 o
  -5   3   6      246.18      246.30     18.45 o
  -4   3   6        0.00        0.46      2.20 o
  -3   3   6        0.00       -0.97      2.39 o
  -2   3   6        4.63        3.05      1.61 o
  -1   3   6       40.38       38.16      4.35 o
   0   3   6        0.45        0.85      1.44 o
   1   3   6      639.90      663.30     17.45 o
   2   3   6       81.04       74.54      6.15 o
   3   3   6        6.01        4.67      2.52 o
   4   3   6       25.62       28.54      4.48 o
   5   3   6        0.11       -0.60      1.63 o
   6   3   6        0.09       -1.07      1.44 o
  -8   4   6        0.07       -2.72      3.41 o
  -7   4   6        2.00        4.86      4.02 o
  -6   4   6       26.57       33.59      7.99 o
  -5   4   6      142.32      143.60     15.22 o
  -4   4   6        8.15        7.52      4.21 o
  -3   4   6       30.13       28.46      6.38 o
  -2   4   6       15.32       13.99      4.04 o
  -1   4   6       21.09       18.85      3.49 o
   0   4   6       61.70       71.19      9.35 o
   1   4   6       27.15       22.41      3.74 o
   2   4   6        5.46        8.08      2.34 o
   3   4   6        6.54        4.80      2.35 o
   4   4   6        6.77       11.40      3.78 o
   5   4   6       10.67       11.51      3.21 o
   6   4   6       14.65       26.98      5.15 o
  -7   5   6       58.09       56.98     11.08 o
  -6   5   6       21.95       20.23      6.39 o
  -5   5   6       69.47       67.70     10.73 o
  -4   5   6       16.58       13.10      4.65 o
  -3   5   6        5.41        7.58      2.89 o
  -2   5   6        8.30        5.68      2.98 o
  -1   5   6       10.59        7.78      2.85 o
   0   5   6       84.70       88.47      9.15 o
   1   5   6       31.15       29.47      4.43 o
   2   5   6       32.90       36.46      5.09 o
   3   5   6       20.24       19.35      5.25 o
   4   5   6        0.20       -0.27      1.79 o
   5   5   6        0.49        1.07      3.96 o
  -7   6   6       88.87       81.69     13.88 o
  -6   6   6       33.86       35.03      8.39 o
  -5   6   6       11.14        9.15      4.63 o
  -4   6   6      111.80      126.79     14.86 o
  -3   6   6        2.88        2.18      3.21 o
  -2   6   6       15.51       14.61      4.77 o
  -1   6   6        0.33       -2.94      2.43 o
   0   6   6        4.21        2.88      2.28 o
   1   6   6       65.41       73.11      7.21 o
   2   6   6        8.68        9.27      3.02 o
   3   6   6        3.42        7.23      2.89 o
   4   6   6        5.18        1.37      1.59 o
   5   6   6        2.54       -0.56      2.57 o
  -6   7   6        5.10        5.03      3.58 o
  -5   7   6        0.32       -0.51      2.46 o
  -4   7   6       75.87       82.44     12.46 o
  -3   7   6        8.01        4.69      2.35 o
  -2   7   6       27.48       23.40      6.12 o
  -1   7   6      171.44      162.49     15.83 o
   0   7   6      114.53      110.74     13.26 o
   1   7   6        2.42       -0.28      1.93 o
   2   7   6       52.57       54.24      6.70 o
   3   7   6        1.84        1.18      1.74 o
   4   7   6        1.28        4.50      2.98 o
  -5   8   6        0.01       -1.92      3.24 o
  -4   8   6       16.04       19.05      6.71 o
  -3   8   6       15.63       22.22      4.77 o
  -2   8   6       10.13       15.75      5.51 o
  -1   8   6      180.92      197.74     18.68 o
   0   8   6       77.59       76.53     11.56 o
   1   8   6       25.23       23.72      4.62 o
   2   8   6       14.09       11.62      3.15 o
   3   8   6        1.15       -0.20      2.69 o
  -3   9   6       42.35       54.13      7.84 o
  -2   9   6        1.52        0.95      2.90 o
  -1   9   6       11.77       15.66      6.05 o
   0   9   6        0.32        0.14      2.82 o
   1   9   6        2.66       -0.16      2.38 o
  -3 -11   7        1.34        1.13      2.70 o
  -2 -11   7        6.00        3.95      3.42 o
  -1 -11   7       24.77       26.37      6.17 o
   0 -11   7        7.63        3.53      3.89 o
   1 -11   7       18.20       17.49      6.17 o
   2 -11   7        1.29       -4.33      4.92 o
   3 -11   7        3.18       -4.92      5.33 o
  -4 -10   7       11.68       10.72      2.70 o
  -3 -10   7       17.32       21.85      3.36 o
  -2 -10   7        8.91        8.63      2.48 o
  -1 -10   7        3.57        7.28      3.89 o
   0 -10   7        9.27        2.62      1.75 o
   1 -10   7        9.35        1.07      2.66 o
   2 -10   7       32.26       25.64      6.64 o
   3 -10   7       28.97       17.10      5.77 o
   4 -10   7       15.75       16.16      5.77 o
  -5  -9   7        0.98       -0.81      1.20 o
  -4  -9   7       22.11       27.62      4.59 o
  -3  -9   7       59.94       64.79      5.32 o
  -2  -9   7        0.22       -0.71      1.27 o
  -1  -9   7       27.75       33.75      3.62 o
   0  -9   7      166.54      179.33      8.22 o
   1  -9   7      122.03      109.41     12.67 o
   2  -9   7       58.43       57.93      5.98 o
   3  -9   7       15.32       16.03      3.40 o
   4  -9   7        0.71       -0.43      1.47 o
   5  -9   7        0.78        0.93      2.55 o
  -6  -8   7        1.39        0.83      1.33 o
  -5  -8   7        7.47        6.22      1.97 o
  -4  -8   7      116.80      123.97      8.66 o
  -3  -8   7        8.28       12.75      2.59 o
  -2  -8   7       15.39       18.90      2.19 o
  -1  -8   7        4.41        2.35      1.83 o
   0  -8   7       10.18        9.49      1.94 o
   1  -8   7        6.90        8.76      1.72 o
   2  -8   7       44.09       41.60      5.82 o
   3  -8   7        4.45        1.93      1.33 o
   4  -8   7       84.06       83.70      8.44 o
   5  -8   7        1.09        1.63      1.90 o
   6  -8   7       37.50       47.66      7.53 o
  -7  -7   7       47.49       44.89      6.28 o
  -6  -7   7       11.94       10.87      3.04 o
  -5  -7   7       22.43       20.21      3.71 o
  -4  -7   7       25.05       26.05      3.80 o
  -3  -7   7      342.47      368.29     11.48 o
  -2  -7   7        0.01       -0.67      1.02 o
  -1  -7   7       14.41       15.89      1.33 o
   0  -7   7        2.57        0.91      1.12 o
   1  -7   7       11.27       10.69      2.51 o
   2  -7   7       23.95       28.19      3.82 o
   3  -7   7        3.67        0.50      2.00 o
   4  -7   7       41.65       34.02      6.87 o
   5  -7   7        4.65        2.29      1.81 o
   6  -7   7        1.11        0.38      3.82 o
  -7  -6   7        0.08       -0.28      2.20 o
  -6  -6   7       22.33       23.56      4.16 o
  -5  -6   7       13.29       14.09      2.50 o
  -4  -6   7        7.18        7.08      1.68 o
  -3  -6   7      201.86      213.87      6.75 o
  -2  -6   7        4.47        4.13      0.87 o
  -1  -6   7       51.07       50.12      2.67 o
   0  -6   7       20.42       20.57      1.85 o
   1  -6   7        9.40        8.94      3.04 o
   2  -6   7      108.11      109.95      9.91 o
   3  -6   7      528.86      534.74     23.81 o
   4  -6   7       86.61      102.90     11.80 o
   5  -6   7       47.60       39.73      8.09 o
   6  -6   7        0.00       -2.17      1.91 o
  -8  -5   7        2.30        4.32      2.83 o
  -7  -5   7        1.26        0.68      2.34 o
  -6  -5   7       28.81       26.50      4.34 o
  -5  -5   7        0.00        0.33      1.48 o
  -4  -5   7       36.99       35.05      4.23 o
  -3  -5   7        7.44        6.69      0.77 o
  -2  -5   7      562.17      552.18      7.04 o
  -1  -5   7      559.77      623.31      9.33 o
   0  -5   7      298.02      320.18      8.39 o
   1  -5   7      307.95      327.06     11.65 o
   2  -5   7        4.02        2.60      0.78 o
   3  -5   7       67.84       88.44      9.82 o
   4  -5   7        4.89        5.99      3.25 o
   5  -5   7       46.85       47.46      8.81 o
   6  -5   7        7.21        5.79      3.63 o
   7  -5   7       12.21       15.83      5.69 o
  -8  -4   7       26.70       43.28      9.14 o
  -7  -4   7        0.05        1.12      2.05 o
  -6  -4   7        7.77        6.29      2.99 o
  -5  -4   7       21.25       17.84      4.20 o
  -4  -4   7        3.61        2.54      1.47 o
  -3  -4   7       15.56       15.03      1.30 o
  -2  -4   7      575.00      570.80      9.24 o
  -1  -4   7        0.80        0.08      0.34 o
   0  -4   7        0.09        1.28      1.40 o
   1  -4   7       11.98        8.69      1.46 o
   2  -4   7        4.68        5.49      0.87 o
   3  -4   7       58.91       60.89      8.35 o
   4  -4   7      144.43      141.62     13.41 o
   5  -4   7      231.52      237.81     19.02 o
   6  -4   7        0.62        0.16      2.42 o
   7  -4   7        0.15        0.11      2.46 o
  -8  -3   7        4.75        9.62      4.39 o
  -7  -3   7        0.96        1.79      2.62 o
  -6  -3   7       61.57       57.34      8.62 o
  -5  -3   7        0.80        2.73      2.52 o
  -4  -3   7       18.06       18.33      4.11 o
  -3  -3   7       56.85       63.56      6.55 o
  -2  -3   7       53.81       58.87      2.97 o
  -1  -3   7      387.21      381.95      5.58 o
   0  -3   7      508.53      556.39      7.84 o
   1  -3   7        4.28        5.55      0.85 o
   2  -3   7      205.07      185.74     15.03 o
   3  -3   7       23.10       21.27      1.76 o
   4  -3   7       22.64       18.49      2.89 o
   5  -3   7        5.55        4.70      3.13 o
   6  -3   7       55.26       49.50      9.54 o
   7  -3   7        2.41        3.53      3.95 o
  -8  -2   7       78.77       93.93     12.90 o
  -7  -2   7        0.07        1.93      2.80 o
  -6  -2   7       34.49       34.92      6.99 o
  -5  -2   7       70.17       76.00      9.31 o
  -4  -2   7       12.75       10.16      2.63 o
  -3  -2   7       42.73       39.66      5.26 o
  -2  -2   7       17.80       21.26      2.28 o
  -1  -2   7      413.36      393.01      7.10 o
   0  -2   7       33.46       30.89      2.32 o
   1  -2   7       26.11       25.40      2.69 o
   2  -2   7        1.65        1.74      0.58 o
   3  -2   7        1.95        2.16      1.22 o
   4  -2   7       32.75       34.36      3.10 o
   5  -2   7        0.33        0.03      3.06 o
   6  -2   7       92.29      114.51      8.87 o
   7  -2   7        7.48       11.57      5.29 o
  -8  -1   7       33.01       33.81      8.40 o
  -7  -1   7       77.22       91.43     12.16 o
  -6  -1   7        8.57        9.05      3.87 o
  -5  -1   7      153.92      147.79     12.79 o
  -4  -1   7        8.73       12.51      2.18 o
  -3  -1   7      261.19      253.13     14.02 o
  -2  -1   7     1856.59     1914.84     19.75 o
  -1  -1   7        1.90        2.71      0.77 o
   0  -1   7        0.06        0.88      0.41 o
   1  -1   7       19.37       17.07      1.64 o
   2  -1   7       69.20       66.50      4.34 o
   3  -1   7        0.35       -1.35      2.10 o
   4  -1   7       34.89       34.11      4.14 o
   5  -1   7       53.13       52.56      5.63 o
   6  -1   7       27.01       24.70      4.39 o
   7  -1   7        0.69        8.17      5.23 o
  -8   0   7        1.81        4.90      3.97 o
  -7   0   7       40.74       35.73      7.83 o
  -6   0   7       13.20       10.40      4.12 o
  -5   0   7       92.96       74.78      9.61 o
  -4   0   7       36.13       29.12      3.47 o
  -3   0   7      435.92      471.47     20.43 o
  -2   0   7     1506.72     1519.51     24.76 o
  -1   0   7      871.76      913.28     16.63 o
   0   0   7       16.81       13.92      1.34 o
   1   0   7      227.37      224.84      5.35 o
   2   0   7        7.24        6.03      1.58 o
   3   0   7       37.84       41.53      4.34 o
   4   0   7        8.70        8.44      2.31 o
   5   0   7        0.21       -0.89      2.86 o
   6   0   7       18.35       14.79      3.37 o
   7   0   7        9.61        5.77      2.54 o
  -8   1   7       23.56       27.91      8.15 o
  -7   1   7        8.35       14.49      5.44 o
  -6   1   7       48.39       49.95      8.81 o
  -5   1   7        6.78        9.54      3.51 o
  -4   1   7      255.05      284.92     17.82 o
  -3   1   7        0.64        2.15      2.06 o
  -2   1   7       37.11       36.57      4.26 o
  -1   1   7      228.87      248.83     13.36 o
   0   1   7       39.55       40.18      2.95 o
   1   1   7      128.78      127.45      4.06 o
   2   1   7        1.54        0.72      1.18 o
   3   1   7       86.77       92.49      6.89 o
   4   1   7      189.74      200.92     10.83 o
   5   1   7       12.09        6.43      2.38 o
   6   1   7        8.38        9.78      3.94 o
  -8   2   7        8.22       10.42      5.75 o
  -7   2   7        4.02        6.31      4.16 o
  -6   2   7      113.48       99.68     12.50 o
  -5   2   7       12.49       12.39      3.94 o
  -4   2   7       22.94       22.60      5.66 o
  -3   2   7        0.17        1.37      2.11 o
  -2   2   7       53.82       52.82      4.89 o
  -1   2   7       52.67       47.03      4.65 o
   0   2   7       53.74       41.36      4.42 o
   1   2   7        1.67        2.40      0.71 o
   2   2   7       45.82       42.97      4.83 o
   3   2   7        0.00        0.85      1.91 o
   4   2   7      168.35      180.12     17.00 o
   5   2   7       45.60       47.49      5.98 o
   6   2   7       15.54       16.76      8.48 o
  -8   3   7        8.07        3.59      4.12 o
  -7   3   7       24.96       28.11      7.62 o
  -6   3   7       13.78       14.13      5.34 o
  -5   3   7       44.71       26.72      6.84 o
  -4   3   7       71.15       73.97      9.89 o
  -3   3   7       63.69       71.36      9.43 o
  -2   3   7        0.38        1.68      1.69 o
  -1   3   7        0.63        1.44      1.74 o
   0   3   7      173.15      178.69      9.73 o
   1   3   7        5.19        4.36      1.39 o
   2   3   7      181.08      173.40      9.90 o
   3   3   7        0.91       -1.54      1.75 o
   4   3   7        0.02        1.27      1.59 o
   5   3   7       10.44        7.75      2.90 o
   6   3   7        4.83        2.43      3.24 o
  -7   4   7        4.46        1.29      2.48 o
  -6   4   7        0.07       -1.98      2.92 o
  -5   4   7       12.11       15.17      5.52 o
  -4   4   7      178.83      168.81     15.88 o
  -3   4   7       28.21       21.43      6.17 o
  -2   4   7        6.01        8.52      3.42 o
  -1   4   7        6.23        6.37      2.57 o
   0   4   7       10.05       10.25      3.95 o
   1   4   7        5.66        6.71      4.28 o
   2   4   7        0.34       -0.99      2.42 o
   3   4   7        5.12        3.96      1.95 o
   4   4   7        8.02        8.66      2.83 o
   5   4   7        2.13        3.84      2.45 o
  -7   5   7        3.75        6.95      3.99 o
  -6   5   7        3.89        6.66      3.12 o
  -5   5   7        4.97        4.29      3.38 o
  -4   5   7        7.70        9.76      3.72 o
  -3   5   7      277.89      268.37     23.37 o
  -2   5   7       24.98       15.45      4.73 o
  -1   5   7        0.02       -1.04      2.22 o
   0   5   7       16.27       13.70      3.24 o
   1   5   7        3.08        6.18      2.56 o
   2   5   7        1.95        2.42      4.26 o
   3   5   7       52.25       55.26      6.71 o
   4   5   7        0.31       -0.28      2.04 o
   5   5   7        0.53       -3.71      2.48 o
  -6   6   7        2.28        5.72      4.50 o
  -5   6   7        2.59        4.13      4.16 o
  -4   6   7       20.53       31.85      8.31 o
  -3   6   7       35.65       36.28      5.68 o
  -2   6   7        7.56        7.17      3.54 o
  -1   6   7       16.61       17.82      5.42 o
   0   6   7        0.01        2.17      2.01 o
   1   6   7        4.52        4.72      2.33 o
   2   6   7       23.52       29.40      5.87 o
   3   6   7       14.11       10.31      2.93 o
   4   6   7        5.84        4.62      2.55 o
  -5   7   7        8.64       10.34      5.30 o
  -4   7   7       12.25        9.29      4.74 o
  -3   7   7       10.79        6.07      2.66 o
  -2   7   7       13.23       13.29      5.06 o
  -1   7   7       15.28       13.99      5.57 o
   0   7   7        2.76        4.11      3.66 o
   1   7   7        5.22        7.21      2.66 o
   2   7   7        0.77        3.19      2.29 o
   3   7   7       12.09        9.27      3.44 o
  -4   8   7       23.54       32.29      9.07 o
  -3   8   7       10.00        8.21      3.13 o
  -2   8   7       76.76       70.25     11.56 o
  -1   8   7       77.86       90.89     12.84 o
   0   8   7        0.40       -0.81      2.80 o
   1   8   7        0.02       -0.17      2.87 o
  -3 -11   8        2.88        3.61      4.17 o
  -2 -11   8        3.05        0.16      2.90 o
  -1 -11   8        8.73        5.97      9.27 o
   0 -11   8        7.51        7.77      3.30 o
   1 -11   8       27.24       22.46      5.18 o
   2 -11   8        0.75       -3.41      3.86 o
  -4 -10   8        5.64        6.44      4.80 o
  -3 -10   8       10.19        8.48      3.17 o
  -2 -10   8        6.51        5.94      2.55 o
  -1 -10   8        9.75        7.96      2.88 o
   0 -10   8       25.26       30.05      5.11 o
   1 -10   8        0.28       -5.01      3.34 o
   2 -10   8        0.14       -1.42      3.86 o
   3 -10   8       35.11       37.04      8.70 o
   4 -10   8        0.24        3.08      4.05 o
  -5  -9   8        3.70       -0.06      1.33 o
  -4  -9   8        6.11        9.39      3.27 o
  -3  -9   8       12.32       10.71      4.47 o
  -2  -9   8        0.17        0.86      2.10 o
  -1  -9   8       57.86       58.59      6.37 o
   0  -9   8       14.34        5.45      1.73 o
   1  -9   8        8.20        8.42      2.73 o
   2  -9   8        9.92        8.06      3.74 o
   3  -9   8       44.19       38.59      5.34 o
   4  -9   8       46.95       57.95     10.35 o
  -6  -8   8       11.00        9.65      2.79 o
  -5  -8   8       10.72       10.07      2.74 o
  -4  -8   8       62.48       63.04      6.28 o
  -3  -8   8       52.77       56.44      4.93 o
  -2  -8   8        0.88        2.38      1.11 o
  -1  -8   8        3.58       -1.18      2.21 o
   0  -8   8      158.30      146.69     10.14 o
   1  -8   8       34.87       34.21      3.50 o
   2  -8   8       15.06       10.72      3.07 o
   3  -8   8       21.18       18.47      3.76 o
   4  -8   8       11.12        5.49      2.33 o
   5  -8   8        5.27        1.78      1.67 o
  -7  -7   8        0.40        2.34      1.68 o
  -6  -7   8       34.47       32.10      3.97 o
  -5  -7   8        1.47        0.90      1.47 o
  -4  -7   8        2.07        0.57      1.11 o
  -3  -7   8       56.54       58.78      5.74 o
  -2  -7   8       82.57       82.66      4.29 o
  -1  -7   8       22.95       24.48      2.33 o
   0  -7   8      167.20      177.94      6.44 o
   1  -7   8        9.16        4.01      2.36 o
   2  -7   8      131.15      143.03      9.15 o
   3  -7   8       61.98       49.90      7.72 o
   4  -7   8       32.80       28.07      6.37 o
   5  -7   8        1.62        1.09      1.53 o
   6  -7   8       37.12       62.25     11.06 o
  -7  -6   8       56.19       62.43      7.10 o
  -6  -6   8       19.25       16.55      3.61 o
  -5  -6   8        6.68        5.41      2.03 o
  -4  -6   8        0.01       -0.28      1.07 o
  -3  -6   8        0.26       -0.40      0.89 o
  -2  -6   8        2.38        1.79      1.03 o
  -1  -6   8      148.51      159.98      4.83 o
   0  -6   8        3.43        5.75      2.09 o
   1  -6   8      166.38      150.01      8.38 o
   2  -6   8      253.27      263.71     11.97 o
   3  -6   8      192.91      203.91     15.50 o
   4  -6   8      202.71      194.36     16.60 o
   5  -6   8        6.57        8.26      3.76 o
   6  -6   8        0.68        0.40      2.76 o
  -7  -5   8       48.14       45.42      6.16 o
  -6  -5   8       12.09       12.93      3.00 o
  -5  -5   8       80.33       84.41      7.35 o
  -4  -5   8        8.61        9.09      2.53 o
  -3  -5   8       18.76       18.06      1.76 o
  -2  -5   8        1.42        1.02      0.57 o
  -1  -5   8        1.53        1.48      0.61 o
   0  -5   8        8.60        6.64      2.31 o
   1  -5   8      172.12      163.16      8.74 o
   2  -5   8        0.11        0.47      4.66 o
   3  -5   8       15.27       14.78      2.95 o
   4  -5   8       30.59       22.44      6.10 o
   5  -5   8       34.68       34.16      7.47 o
   6  -5   8        0.28       -1.80      2.01 o
  -8  -4   8        6.84       13.43      5.90 o
  -7  -4   8       23.78       26.09      6.45 o
  -6  -4   8        0.02       -4.01      3.21 o
  -5  -4   8       23.94       23.03      5.01 o
  -4  -4   8        4.38        3.92      1.91 o
  -3  -4   8       46.80       47.53      4.54 o
  -2  -4   8        0.65        1.83      0.88 o
  -1  -4   8      174.82      162.87      6.29 o
   0  -4   8      205.62      206.63      7.64 o
   1  -4   8       54.86       54.56      4.05 o
   2  -4   8       41.88       32.97      3.87 o
   3  -4   8       47.20       45.43      4.93 o
   4  -4   8       18.36       22.54      3.51 o
   5  -4   8       32.71       34.22      7.60 o
   6  -4   8        3.33        8.94      5.00 o
  -8  -3   8       16.30       16.62      5.79 o
  -7  -3   8       55.25       54.85      9.53 o
  -6  -3   8      102.57      101.97     11.36 o
  -5  -3   8      300.82      299.61     17.92 o
  -4  -3   8        1.19        5.29      2.80 o
  -3  -3   8       41.58       49.14      4.66 o
  -2  -3   8      161.25      156.04      6.03 o
  -1  -3   8        0.29        0.56      0.48 o
   0  -3   8       12.16       15.58      1.94 o
   1  -3   8       74.93       64.39      3.00 o
   2  -3   8      111.23      105.08      6.85 o
   3  -3   8        5.93        2.43      1.96 o
   4  -3   8       10.13       10.76      2.12 o
   5  -3   8      156.80      184.66     17.41 o
   6  -3   8        0.32        2.98      3.44 o
  -8  -2   8       16.99       21.63      6.54 o
  -7  -2   8       43.74       47.74      8.67 o
  -6  -2   8       62.93       66.25      9.44 o
  -5  -2   8       15.57       12.49      3.86 o
  -4  -2   8      245.65      256.95     15.43 o
  -3  -2   8       36.12       32.46      5.08 o
  -2  -2   8       99.36      108.26      4.21 o
  -1  -2   8       21.78       20.86      1.84 o
   0  -2   8       36.42       38.00      2.83 o
   1  -2   8      444.14      448.77     23.70 o
   2  -2   8        0.54        0.04      0.68 o
   3  -2   8        1.66       -0.43      2.83 o
   4  -2   8        0.45        0.26      2.36 o
   5  -2   8        7.24        3.86      2.87 o
   6  -2   8        9.65       13.28      5.91 o
  -8  -1   8        0.05       -0.62      1.98 o
  -7  -1   8       31.39       29.43      7.02 o
  -6  -1   8       72.27       68.35     10.06 o
  -5  -1   8        2.92        2.08      1.96 o
  -4  -1   8      273.21      286.78     17.03 o
  -3  -1   8       63.76       59.65      7.29 o
  -2  -1   8      363.83      379.98     12.47 o
  -1  -1   8      107.44      108.37      4.08 o
   0  -1   8       42.14       43.06      2.73 o
   1  -1   8        1.99        1.16      0.88 o
   2  -1   8      342.94      367.00     10.69 o
   3  -1   8       25.94       27.05      3.32 o
   4  -1   8        4.95        1.54      2.62 o
   5  -1   8        0.72        0.38      3.33 o
   6  -1   8       25.76       22.61      6.34 o
  -8   0   8        4.44        3.32      3.34 o
  -7   0   8        0.00       -2.30      3.67 o
  -6   0   8      202.60      203.36     17.00 o
  -5   0   8        6.59        5.06      2.78 o
  -4   0   8      271.51      241.76     16.40 o
  -3   0   8       38.50       37.05      6.18 o
  -2   0   8       70.26       79.04      6.24 o
  -1   0   8       64.32       64.49      5.43 o
   0   0   8        0.66       -0.07      0.70 o
   1   0   8      142.20      142.20      5.39 o
   2   0   8       84.36       88.49      5.93 o
   3   0   8        0.36       -1.06      2.06 o
   4   0   8       37.71       43.35      4.96 o
   5   0   8        0.37        0.02      1.59 o
   6   0   8        5.93        2.59      2.73 o
  -8   1   8       14.54       12.07      5.48 o
  -7   1   8        0.34        0.13      2.34 o
  -6   1   8        3.69        3.77      3.21 o
  -5   1   8      241.97      227.53     17.48 o
  -4   1   8      391.32      378.73     21.18 o
  -3   1   8      585.25      629.58     25.73 o
  -2   1   8       95.87      107.01      7.63 o
  -1   1   8      111.41      101.84      6.85 o
   0   1   8        0.33        0.39      0.97 o
   1   1   8        9.30        8.91      1.89 o
   2   1   8       51.96       60.17      9.35 o
   3   1   8       20.87       18.86      3.44 o
   4   1   8       30.36       36.84      5.01 o
   5   1   8        0.42       -2.23      2.28 o
   6   1   8        3.09       -0.16      1.38 o
  -8   2   8       13.36       12.86      5.86 o
  -7   2   8        9.19       11.77      5.17 o
  -6   2   8       48.42       59.70     10.40 o
  -5   2   8       47.60       47.61      8.53 o
  -4   2   8        6.96        0.26      3.30 o
  -3   2   8      239.64      234.92     16.95 o
  -2   2   8       23.46       21.87      5.06 o
  -1   2   8        0.43        1.34      1.66 o
   0   2   8      343.15      350.05     13.22 o
   1   2   8       67.76       67.66      3.68 o
   2   2   8       62.51       64.65      5.89 o
   3   2   8      234.24      262.17     12.46 o
   4   2   8       82.61       89.05      7.66 o
   5   2   8        3.46        1.37      3.29 o
   6   2   8        0.61        1.40      1.82 o
  -7   3   8        2.68        4.49      4.18 o
  -6   3   8        4.01        0.02      2.59 o
  -5   3   8       36.96       34.60      7.72 o
  -4   3   8       25.82       20.99      5.76 o
  -3   3   8      562.37      570.41     27.40 o
  -2   3   8       43.49       51.14      5.41 o
  -1   3   8       57.64       66.59      6.32 o
   0   3   8        0.15        1.57      4.25 o
   1   3   8        6.30        3.87      1.67 o
   2   3   8        0.69       -1.79      2.81 o
   3   3   8        1.54        0.18      1.35 o
   4   3   8       22.71       24.44      4.41 o
   5   3   8        3.95        1.51      1.67 o
  -7   4   8       24.07       28.63      8.83 o
  -6   4   8       14.51       18.05      6.43 o
  -5   4   8       88.33       80.22     12.07 o
  -4   4   8        1.53        2.80      2.93 o
  -3   4   8      148.61      146.92     14.84 o
  -2   4   8      188.67      178.61     14.90 o
  -1   4   8       67.73       67.41      6.90 o
   0   4   8       20.44       19.05      3.81 o
   1   4   8       16.13       18.05      3.70 o
   2   4   8        5.98        4.76      2.23 o
   3   4   8       63.97       76.16      7.50 o
   4   4   8       25.12       26.16      4.96 o
   5   4   8       10.29       11.00      3.43 o
  -6   5   8        5.09        5.78      3.81 o
  -5   5   8        1.04        3.27      3.67 o
  -4   5   8       95.43       96.78     12.97 o
  -3   5   8       66.76       58.78      6.80 o
  -2   5   8      153.45      136.86     13.83 o
  -1   5   8        9.24        5.40      3.32 o
   0   5   8       17.60       18.91      3.94 o
   1   5   8       13.07       14.33      4.76 o
   2   5   8       15.81       16.47      3.72 o
   3   5   8        5.76        1.59      4.53 o
   4   5   8        6.41        6.90      2.94 o
  -6   6   8       10.46       13.21      6.01 o
  -5   6   8        9.42       14.85      5.97 o
  -4   6   8       26.38       27.93      7.86 o
  -3   6   8        0.00       -1.36      2.07 o
  -2   6   8      184.00      169.48     16.63 o
  -1   6   8       53.56       60.51      9.61 o
   0   6   8       36.27       38.78      8.51 o
   1   6   8       19.27       16.12      4.12 o
   2   6   8       13.07       14.25      4.09 o
   3   6   8        0.55        4.26      2.48 o
  -5   7   8        0.82        1.86      2.77 o
  -4   7   8        2.09        2.20      2.97 o
  -3   7   8       28.24       29.04      8.07 o
  -2   7   8      257.25      287.43     22.44 o
  -1   7   8       14.45        9.63      4.34 o
   0   7   8        2.40        0.45      2.21 o
   1   7   8        0.03        1.91      4.90 o
   2   7   8       28.23       26.27      4.93 o
  -2   8   8        1.17        2.14      2.84 o
  -1   8   8      256.84      287.36     23.12 o
  -2 -11   9       29.41       44.88      9.96 o
  -1 -11   9       20.92       27.14      7.77 o
   0 -11   9       46.80       39.18      6.57 o
   1 -11   9       10.25        5.19      2.72 o
  -4 -10   9        5.32       10.58      3.33 o
  -3 -10   9        1.19        1.69      4.67 o
  -2 -10   9       13.64        7.26      2.85 o
  -1 -10   9       34.60       39.65      5.92 o
   0 -10   9        7.52        2.57      2.26 o
   1 -10   9        0.22        1.37      4.16 o
   2 -10   9       12.13        7.52      2.64 o
   3 -10   9        3.03        7.55      3.67 o
  -5  -9   9        0.67       -0.69      2.74 o
  -4  -9   9       50.15       55.74      9.64 o
  -3  -9   9        2.03        0.89      4.27 o
  -2  -9   9       49.47       56.13      6.77 o
  -1  -9   9      101.54      121.24      7.86 o
   0  -9   9        0.72       -0.77      2.45 o
   1  -9   9       54.13       50.54      6.74 o
   2  -9   9       15.37       13.65      3.72 o
   3  -9   9        1.10       -4.47      2.98 o
   4  -9   9        5.99        4.27      1.62 o
  -6  -8   9        2.49        1.64      4.89 o
  -5  -8   9        4.02        3.42      1.72 o
  -4  -8   9      149.10      155.17     15.22 o
  -3  -8   9      139.23      164.45     16.09 o
  -2  -8   9       36.28       39.37      4.16 o
  -1  -8   9       98.03      113.24      7.15 o
   0  -8   9       36.70       38.33      5.21 o
   1  -8   9       45.05       34.14      7.66 o
   2  -8   9        7.05        5.22      1.62 o
   3  -8   9       36.30       34.44      5.18 o
   4  -8   9        0.13        0.83      2.23 o
   5  -8   9        1.65        1.32      2.79 o
  -6  -7   9        0.19       -0.70      1.25 o
  -5  -7   9       74.59       77.59      5.65 o
  -4  -7   9      111.66      120.61      8.62 o
  -3  -7   9        0.77        2.11      1.72 o
  -2  -7   9        0.09        1.23      1.11 o
  -1  -7   9      249.10      256.70     10.13 o
   0  -7   9       24.06       27.99      3.13 o
   1  -7   9        3.12        0.16      4.65 o
   2  -7   9      251.95      252.23     16.69 o
   3  -7   9       64.44       66.45      8.43 o
   4  -7   9        1.97       -0.40      3.93 o
   5  -7   9        0.36        4.02      3.54 o
  -7  -6   9        9.78       11.82      3.24 o
  -6  -6   9       89.21       89.40      7.95 o
  -5  -6   9       23.45       24.77      3.05 o
  -4  -6   9        3.25        3.49      1.62 o
  -3  -6   9       22.44       21.45      2.37 o
  -2  -6   9       91.50       92.99      5.69 o
  -1  -6   9      232.14      269.87      9.15 o
   0  -6   9      178.97      185.22      9.37 o
   1  -6   9       34.63       34.05      4.32 o
   2  -6   9       54.65       56.53      5.77 o
   3  -6   9       61.17       58.87      6.31 o
   4  -6   9        2.64        0.96      1.80 o
   5  -6   9        1.45        6.18      3.51 o
  -7  -5   9        1.30        3.03      2.72 o
  -6  -5   9       96.09       94.71      8.54 o
  -5  -5   9       10.15       12.86      3.04 o
  -4  -5   9       41.27       41.15      4.66 o
  -3  -5   9       43.05       41.75      3.29 o
  -2  -5   9        8.69       11.58      1.41 o
  -1  -5   9       12.43       12.15      2.43 o
   0  -5   9      839.83      831.07     16.41 o
   1  -5   9        2.33        2.61      1.08 o
   2  -5   9      328.81      341.31     13.71 o
   3  -5   9        0.00       -3.67      2.44 o
   4  -5   9        2.23        0.68      2.42 o
   5  -5   9        2.47        7.74      4.28 o
   6  -5   9        2.10        6.32      4.87 o
  -7  -4   9        0.06       -0.10      2.66 o
  -6  -4   9       84.74       93.80     11.16 o
  -5  -4   9       86.78       90.98     10.14 o
  -4  -4   9       74.06       74.64      6.31 o
  -3  -4   9        0.98        2.40      1.20 o
  -2  -4   9        2.99        4.12      1.22 o
  -1  -4   9        4.94        6.88      1.26 o
   0  -4   9      122.39      102.22     11.25 o
   1  -4   9      133.47      128.25      6.60 o
   2  -4   9       62.51       55.85      5.56 o
   3  -4   9        1.45       -0.27      1.86 o
   4  -4   9       10.09        9.14      2.40 o
   5  -4   9       36.26       44.15      9.20 o
   6  -4   9        0.81        2.69      2.91 o
  -8  -3   9       20.81       26.33      7.17 o
  -7  -3   9        1.49        2.67      4.07 o
  -6  -3   9      186.73      194.54     16.17 o
  -5  -3   9        4.27        4.11      2.37 o
  -4  -3   9        3.33        5.13      2.06 o
  -3  -3   9       12.96       17.31      2.88 o
  -2  -3   9       20.90       16.73      2.18 o
  -1  -3   9       26.71       19.38      3.23 o
   0  -3   9      339.99      360.69     15.33 o
   1  -3   9      394.50      395.19     11.04 o
   2  -3   9       77.09       92.51     11.57 o
   3  -3   9      178.88      185.13      9.64 o
   4  -3   9       15.06       12.21      3.60 o
   5  -3   9        2.05       -2.57      4.69 o
   6  -3   9       11.21       11.16      5.20 o
  -8  -2   9       13.87       13.36      5.18 o
  -7  -2   9        2.85        3.26      1.98 o
  -6  -2   9        1.63       -1.68      1.88 o
  -5  -2   9      479.84      488.86     23.95 o
  -4  -2   9       14.12       13.10      3.55 o
  -3  -2   9       36.91       35.49      5.51 o
  -2  -2   9        0.21        0.34      0.88 o
  -1  -2   9      202.25      195.00      5.11 o
   0  -2   9      401.69      409.77     16.97 o
   1  -2   9       28.21       25.78      3.46 o
   2  -2   9        9.19        8.79      3.97 o
   3  -2   9      142.87      145.55     14.35 o
   4  -2   9        0.24       -2.16      3.16 o
   5  -2   9        0.73        2.05      3.18 o
   6  -2   9        5.59        4.96      2.31 o
  -8  -1   9        0.81       -1.67      2.96 o
  -7  -1   9        0.50       -0.01      1.91 o
  -6  -1   9        1.27        0.79      1.99 o
  -5  -1   9      406.87      395.82     22.09 o
  -4  -1   9       10.62        7.92      3.05 o
  -3  -1   9       22.93       22.65      4.87 o
  -2  -1   9       64.40       80.37      6.62 o
  -1  -1   9        4.66        5.78      1.15 o
   0  -1   9      123.68      108.18      7.00 o
   1  -1   9      916.18      953.06     26.56 o
   2  -1   9        1.79        3.21      2.93 o
   3  -1   9       80.79       96.99     11.96 o
   4  -1   9       49.27       48.12      8.92 o
   5  -1   9       27.68       26.93      7.49 o
   6  -1   9        7.10        6.89      3.95 o
  -8   0   9       19.49       19.49      6.75 o
  -7   0   9        0.20       -4.48      4.13 o
  -6   0   9       31.23       33.49      7.29 o
  -5   0   9       63.15       67.25      9.79 o
  -4   0   9      366.79      316.06     19.24 o
  -3   0   9      376.40      373.12     19.57 o
  -2   0   9      211.35      201.89     10.29 o
  -1   0   9       85.87       82.93      5.18 o
   0   0   9      148.81      145.02      6.44 o
   1   0   9      252.81      254.74      9.73 o
   2   0   9       45.33       51.51      4.86 o
   3   0   9       21.04       26.89      3.79 o
   4   0   9      116.65      141.05     15.58 o
   5   0   9        1.99        1.08      2.44 o
  -8   1   9       14.62       23.38      7.24 o
  -7   1   9       26.93       21.51      7.08 o
  -6   1   9        2.25        7.62      4.06 o
  -5   1   9       13.48       10.42      4.09 o
  -4   1   9      449.71      427.88     23.40 o
  -3   1   9       12.03        9.97      4.11 o
  -2   1   9       34.78       38.13      5.58 o
  -1   1   9       30.69       26.49      3.82 o
   0   1   9        2.85        1.53      0.80 o
   1   1   9        0.43       -0.24      0.79 o
   2   1   9      311.88      347.02     13.26 o
   3   1   9      173.34      202.63     10.88 o
   4   1   9        0.89        0.94      1.29 o
   5   1   9       16.54       16.32      5.94 o
  -7   2   9       16.31       13.01      5.83 o
  -6   2   9       11.40       12.81      5.74 o
  -5   2   9       32.20       34.08      7.29 o
  -4   2   9      150.10      143.89     14.32 o
  -3   2   9       31.27       24.10      5.65 o
  -2   2   9      126.77      130.05     12.94 o
  -1   2   9       20.38       18.48      3.40 o
   0   2   9        5.20        4.97      1.63 o
   1   2   9       28.92       30.56      5.41 o
   2   2   9      199.02      210.98     11.13 o
   3   2   9        2.32       -0.44      1.40 o
   4   2   9      114.58      135.95      9.85 o
   5   2   9        3.15        9.49      6.09 o
  -7   3   9        8.93       10.80      6.06 o
  -6   3   9       18.24       14.58      5.23 o
  -5   3   9       14.45       15.22      5.53 o
  -4   3   9       32.77       35.71      8.02 o
  -3   3   9      134.36      119.27     13.56 o
  -2   3   9       18.45       14.82      3.11 o
  -1   3   9       13.67       12.32      3.19 o
   0   3   9       25.83       28.38      4.42 o
   1   3   9        9.73        8.67      2.50 o
   2   3   9        9.36        9.83      2.61 o
   3   3   9       45.60       45.90      5.78 o
   4   3   9       71.69       82.69      9.43 o
  -6   4   9       14.49       20.44      7.24 o
  -5   4   9        0.51        2.46      3.14 o
  -4   4   9       92.46      100.40     13.17 o
  -3   4   9       77.06       90.92     12.06 o
  -2   4   9       32.18       30.65      6.60 o
  -1   4   9       48.72       50.83      6.06 o
   0   4   9       42.33       44.91      5.81 o
   1   4   9        0.56        1.82      1.80 o
   2   4   9        0.40       -0.76      1.80 o
   3   4   9       57.31       63.83      8.96 o
   4   4   9       18.65       19.51      4.40 o
  -6   5   9        7.39        6.48      4.69 o
  -5   5   9       46.74       43.76      9.91 o
  -4   5   9        1.40        4.02      4.10 o
  -3   5   9       92.18       95.86     13.04 o
  -2   5   9        0.91       -0.07      1.89 o
  -1   5   9        1.74       -5.48      3.66 o
   0   5   9        5.15        3.78      2.08 o
   1   5   9        2.11        3.12      2.89 o
   2   5   9        1.63        2.82      2.37 o
   3   5   9        9.99        8.71      3.42 o
  -5   6   9       27.27       33.08      8.98 o
  -4   6   9        9.77        6.63      4.62 o
  -3   6   9        7.60        6.88      4.28 o
  -2   6   9       54.40       49.71      9.22 o
  -1   6   9       83.75       77.57     11.27 o
   0   6   9        0.54        0.95      1.96 o
   1   6   9        0.60        1.40      1.68 o
   2   6   9       17.14       22.48      8.63 o
  -3   7   9        5.91        1.21      1.96 o
  -2   7   9        0.04       -0.59      2.59 o
  -1   7   9        0.26        3.60      3.44 o
   0   7   9        1.43        2.71      2.98 o
  -3 -10  10        9.92       10.63      4.82 o
  -2 -10  10       23.55       41.01      6.34 o
  -1 -10  10        2.17        5.23      4.61 o
   0 -10  10       90.57       83.60     14.08 o
   1 -10  10       10.81       11.23      3.76 o
   2 -10  10        3.48        2.99      1.95 o
  -4  -9  10        2.85        2.41      2.36 o
  -3  -9  10       24.50       30.26      6.45 o
  -2  -9  10       44.62       58.83      7.39 o
  -1  -9  10       81.71       94.25      7.02 o
   0  -9  10        4.60        1.41      1.65 o
   1  -9  10        1.75       -0.04      2.48 o
   2  -9  10        6.81        1.53      2.79 o
   3  -9  10        1.23       -1.09      1.94 o
  -5  -8  10       13.07        9.78      4.34 o
  -4  -8  10       10.61        7.12      3.71 o
  -3  -8  10       26.29       26.31      4.81 o
  -2  -8  10       62.45       66.74      7.51 o
  -1  -8  10       16.93       19.03      3.09 o
   0  -8  10      155.50      170.62     11.37 o
   1  -8  10       45.52       37.23      8.29 o
   2  -8  10       40.85       37.84      5.12 o
   3  -8  10        4.64        2.78      1.63 o
   4  -8  10        5.01        4.55      2.09 o
  -6  -7  10        3.75        1.00      2.05 o
  -5  -7  10       35.92       42.08      8.31 o
  -4  -7  10       13.19       14.86      4.75 o
  -3  -7  10        0.03        0.29      1.90 o
  -2  -7  10       26.30       30.21      3.50 o
  -1  -7  10       35.83       40.60      5.49 o
   0  -7  10      142.50      160.82      7.82 o
   1  -7  10        6.47        5.69      2.55 o
   2  -7  10        0.09       -2.66      2.10 o
   3  -7  10        9.57        1.66      2.82 o
   4  -7  10        0.05       -0.97      2.08 o
  -6  -6  10        0.28        0.39      2.72 o
  -5  -6  10        2.92        4.55      2.50 o
  -4  -6  10       20.96       14.58      4.59 o
  -3  -6  10       15.05       12.73      4.35 o
  -2  -6  10       19.64       18.70      5.10 o
  -1  -6  10       14.07       18.40      3.48 o
   0  -6  10       38.89       43.13      4.09 o
   1  -6  10      144.41      155.85     11.05 o
   2  -6  10       20.59       21.00      3.70 o
   3  -6  10       12.77        7.18      2.08 o
   4  -6  10        3.37        0.20      1.61 o
   5  -6  10        8.74        8.74      4.23 o
  -7  -5  10        0.27        3.05      2.05 o
  -6  -5  10       48.00       53.67      6.35 o
  -5  -5  10        5.84        4.87      1.96 o
  -4  -5  10       69.63       69.96      6.21 o
  -3  -5  10       97.44       91.31      6.30 o
  -2  -5  10      156.38      172.72     17.76 o
  -1  -5  10      253.77      261.09     10.96 o
   0  -5  10       25.34       22.84      3.05 o
   1  -5  10      249.43      266.67     10.11 o
   2  -5  10        1.13        0.96      2.38 o
   3  -5  10       21.65       17.62      3.43 o
   4  -5  10        0.52       -5.28      3.60 o
   5  -5  10        0.05       -3.78      4.38 o
  -7  -4  10        5.93        7.09      3.70 o
  -6  -4  10       27.41       28.14      6.33 o
  -5  -4  10        4.25        4.25      2.10 o
  -4  -4  10        9.49        8.17      2.53 o
  -3  -4  10        2.89        2.49      1.97 o
  -2  -4  10       89.95       88.36      7.61 o
  -1  -4  10        1.99        3.43      1.73 o
   0  -4  10       20.64       15.71      2.88 o
   1  -4  10      236.34      222.34      9.08 o
   2  -4  10       45.91       60.03      6.58 o
   3  -4  10        1.03        1.11      5.04 o
   4  -4  10       34.61       31.51      7.27 o
   5  -4  10        9.73        1.85      3.06 o
  -7  -3  10        2.99        6.20      4.05 o
  -6  -3  10       23.54       20.61      5.40 o
  -5  -3  10        7.43        6.00      2.99 o
  -4  -3  10        2.78        2.12      2.19 o
  -3  -3  10       48.97       46.89      4.83 o
  -2  -3  10      120.18      101.87      5.51 o
  -1  -3  10       83.25       90.76      6.58 o
   0  -3  10       49.82       51.03      3.47 o
   1  -3  10      115.85      116.81      7.83 o
   2  -3  10      153.68      173.31     15.44 o
   3  -3  10        2.75        2.97      2.64 o
   4  -3  10        0.00        2.19      3.10 o
   5  -3  10        7.91        3.09      2.28 o
  -7  -2  10        0.01       -0.07      1.83 o
  -6  -2  10        0.17       -0.70      2.99 o
  -5  -2  10       58.91       50.59      7.92 o
  -4  -2  10        1.56        3.93      2.14 o
  -3  -2  10      106.04      106.62      9.85 o
  -2  -2  10      155.58      151.34      8.80 o
  -1  -2  10        3.23        1.00      2.15 o
   0  -2  10       18.39       22.35      2.54 o
   1  -2  10       34.70       29.00      4.69 o
   2  -2  10      255.93      281.16     19.70 o
   3  -2  10        1.62        2.11      2.26 o
   4  -2  10       15.84       11.31      4.47 o
   5  -2  10        0.20       -4.91      4.07 o
  -7  -1  10        0.02       -1.05      3.04 o
  -6  -1  10       13.14       12.31      4.99 o
  -5  -1  10       42.26       35.78      7.09 o
  -4  -1  10       51.49       44.30      7.23 o
  -3  -1  10      216.26      219.96     14.82 o
  -2  -1  10       49.75       49.81      4.30 o
  -1  -1  10       95.08       83.55      5.36 o
   0  -1  10       27.07       24.55      3.53 o
   1  -1  10        5.61        5.51      1.85 o
   2  -1  10      137.35      148.97     14.87 o
   3  -1  10       30.23       41.10      8.53 o
   4  -1  10        0.90       -0.13      2.69 o
   5  -1  10        0.50        4.64      4.39 o
  -7   0  10        2.39        3.13      2.99 o
  -6   0  10        0.12       -1.65      2.66 o
  -5   0  10        6.99        9.34      4.31 o
  -4   0  10       24.86       24.23      5.62 o
  -3   0  10      419.61      442.03     22.32 o
  -2   0  10       49.99       46.38      5.23 o
  -1   0  10      105.73       92.07      5.73 o
   0   0  10       14.40       14.53      1.91 o
   1   0  10        1.73        2.59      1.15 o
   2   0  10       63.27       58.42      9.41 o
   3   0  10      150.24      209.36     18.54 o
   4   0  10       16.06       21.29      6.76 o
   5   0  10        8.71        7.26      4.67 o
  -7   1  10       63.88       74.07     12.25 o
  -6   1  10       22.41       26.89      7.55 o
  -5   1  10        0.17        2.06      2.70 o
  -4   1  10      121.75      116.68     13.05 o
  -3   1  10       66.22       57.29      8.77 o
  -2   1  10        0.65       -0.76      3.38 o
  -1   1  10       42.14       38.96      4.79 o
   0   1  10        2.16        1.20      0.92 o
   1   1  10        0.03       -0.91      1.64 o
   2   1  10       55.18       68.14      6.26 o
   3   1  10        0.84       -7.04      4.69 o
   4   1  10       17.98       26.71      7.85 o
  -7   2  10       21.74       34.27      8.62 o
  -6   2  10        1.70        0.96      2.52 o
  -5   2  10       51.69       49.39      9.52 o
  -4   2  10       29.61       28.44      6.74 o
  -3   2  10        4.75       13.71      4.61 o
  -2   2  10       44.72       51.29      8.43 o
  -1   2  10       62.53       63.94      6.44 o
   0   2  10       20.43       20.17      3.76 o
   1   2  10       14.09       17.05      3.40 o
   2   2  10        4.29        4.00      1.87 o
   3   2  10      263.72      298.46     23.82 o
   4   2  10        4.88        1.97      3.26 o
  -6   3  10       30.14       38.77      9.49 o
  -5   3  10       12.11        8.70      4.18 o
  -4   3  10        0.18        2.61      2.37 o
  -3   3  10       34.27       25.06      6.73 o
  -2   3  10       15.37       12.15      4.63 o
  -1   3  10        1.89        2.61      5.64 o
   0   3  10      144.48      151.61     10.24 o
   1   3  10       76.20       86.62      7.92 o
   2   3  10        0.78       -1.10      1.40 o
   3   3  10        1.51        6.26      2.49 o
  -6   4  10        6.98        9.07      4.99 o
  -5   4  10        9.11       11.30      5.23 o
  -4   4  10      106.77       95.93     13.93 o
  -3   4  10       57.90       47.84      9.17 o
  -2   4  10       22.12       21.68      4.22 o
  -1   4  10        3.67        4.58      4.02 o
   0   4  10       32.41       36.81      5.42 o
   1   4  10       13.21       15.40      4.32 o
   2   4  10       12.37       13.58      3.78 o
   3   4  10        1.85        6.00      2.73 o
  -5   5  10       13.60       19.37      7.58 o
  -4   5  10        6.82        7.93      4.75 o
  -3   5  10       10.00        9.58      4.55 o
  -2   5  10       14.09        9.90      3.60 o
  -1   5  10       13.71       13.18      4.52 o
   0   5  10        0.21        0.72      3.75 o
   1   5  10       43.86       46.42     13.59 o
   2   5  10       49.05       56.96     16.08 o
  -3   6  10       18.66       15.92      6.32 o
  -2   6  10       24.87       26.88      5.12 o
  -1   6  10       13.28       11.28      4.93 o
   0   6  10        3.84        4.51      2.55 o
  -2 -10  11        1.43        5.50      4.01 o
  -1 -10  11        5.35       11.02      4.67 o
   0 -10  11        1.38        3.09      2.29 o
  -3  -9  11       35.86       44.06      8.72 o
  -2  -9  11        0.22       -1.29      1.56 o
  -1  -9  11        5.77        5.83      2.59 o
   0  -9  11        1.50        0.00      1.81 o
   1  -9  11        3.48       -2.15      2.23 o
   2  -9  11        4.12       -0.82      2.00 o
  -5  -8  11       57.36       64.27     11.33 o
  -4  -8  11        5.42        4.10      2.62 o
  -3  -8  11       20.08       21.07      6.03 o
  -2  -8  11        1.54        4.37      2.23 o
  -1  -8  11       14.35       12.50      3.11 o
   0  -8  11        0.28       -4.07      2.81 o
   1  -8  11        4.96        5.11      3.63 o
   2  -8  11       30.88       22.34      6.35 o
   3  -8  11        1.95        0.78      2.47 o
  -5  -7  11        7.16        3.56      3.17 o
  -4  -7  11      113.79      111.31     13.19 o
  -3  -7  11       30.55       33.95      7.21 o
  -2  -7  11        6.29        4.30      2.25 o
  -1  -7  11        1.26        1.67      3.94 o
   0  -7  11        4.25        7.71      2.80 o
   1  -7  11       84.98      103.48      8.40 o
   2  -7  11       26.37       25.37      4.41 o
   3  -7  11       21.86       11.53      3.19 o
   4  -7  11        1.68        2.35      2.27 o
  -6  -6  11        0.44        3.08      3.43 o
  -5  -6  11       12.55        7.53      3.77 o
  -4  -6  11       36.16       32.25      7.47 o
  -3  -6  11        0.06        0.92      1.34 o
  -2  -6  11       71.04       68.79      9.81 o
  -1  -6  11        0.94        0.25      1.47 o
   0  -6  11       29.68       26.99      3.45 o
   1  -6  11       86.47       86.87      7.57 o
   2  -6  11      250.68      288.34     14.23 o
   3  -6  11        2.09       -2.01      2.17 o
   4  -6  11        1.46       -3.15      3.52 o
  -6  -5  11        0.23       -0.19      1.87 o
  -5  -5  11        2.43        0.82      1.84 o
  -4  -5  11        2.20       -0.47      1.97 o
  -3  -5  11       91.79       85.42     11.11 o
  -2  -5  11       79.82       83.76     11.69 o
  -1  -5  11        2.38        2.56      2.39 o
   0  -5  11       12.25        8.32      1.93 o
   1  -5  11       50.60       53.20      6.07 o
   2  -5  11        0.72        5.07      3.78 o
   3  -5  11        9.10       13.31      3.28 o
   4  -5  11        0.36       -1.81      3.71 o
  -6  -4  11       80.49       82.32      9.51 o
  -5  -4  11       46.53       50.13      5.87 o
  -4  -4  11       24.16       21.78      3.64 o
  -3  -4  11      120.54      117.78     12.63 o
  -2  -4  11       79.93       79.48     12.59 o
  -1  -4  11       77.37       75.80     10.05 o
   0  -4  11       16.59       14.11      2.92 o
   1  -4  11       12.38       10.54      2.84 o
   2  -4  11        2.01        2.44      2.63 o
   3  -4  11       69.65       83.60     12.14 o
   4  -4  11        0.00        3.09      3.00 o
  -7  -3  11        0.20       -1.63      2.86 o
  -6  -3  11        2.68        3.86      2.33 o
  -5  -3  11        8.99       11.65      3.83 o
  -4  -3  11       41.41       42.74      5.20 o
  -3  -3  11        7.16        5.10      3.11 o
  -2  -3  11       59.49       59.21      4.39 o
  -1  -3  11      118.75      114.61      8.14 o
   0  -3  11        5.40        1.96      1.30 o
   1  -3  11       10.21        6.42      1.80 o
   2  -3  11       10.61       17.51      5.53 o
   3  -3  11        9.30       13.20      4.89 o
   4  -3  11        0.02       -3.20      3.95 o
  -7  -2  11        2.06        2.53      2.77 o
  -6  -2  11        0.59        0.05      2.12 o
  -5  -2  11        3.82        4.86      2.97 o
  -4  -2  11       65.84       58.88      8.24 o
  -3  -2  11       50.02       41.13      4.96 o
  -2  -2  11       77.82       78.73      5.38 o
  -1  -2  11       66.37       67.10      5.11 o
   0  -2  11      106.86      111.48      7.05 o
   1  -2  11       72.13       71.30      6.23 o
   2  -2  11        9.45       13.68      5.14 o
   3  -2  11        3.16        6.83      4.05 o
   4  -2  11       27.62       35.92      8.53 o
  -7  -1  11        7.11        5.13      2.54 o
  -6  -1  11        1.93        0.77      1.97 o
  -5  -1  11        2.76        1.88      2.35 o
  -4  -1  11        6.37        7.53      3.42 o
  -3  -1  11      101.40      100.64     10.58 o
  -2  -1  11       11.51       11.96      2.33 o
  -1  -1  11       26.91       26.95      3.11 o
   0  -1  11        0.37        0.92      1.17 o
   1  -1  11       19.22       16.39      3.02 o
   2  -1  11        0.08       -8.51      5.67 o
   3  -1  11        2.32        5.30      3.83 o
   4  -1  11        1.68        7.07      4.65 o
  -7   0  11        3.41        8.39      4.30 o
  -6   0  11        6.80        5.71      3.46 o
  -5   0  11        0.53        0.73      2.45 o
  -4   0  11        0.02       -0.35      2.15 o
  -3   0  11       78.49       79.30      9.97 o
  -2   0  11       55.04       47.30      4.57 o
  -1   0  11       22.61       24.23      3.06 o
   0   0  11      163.09      158.59      9.20 o
   1   0  11        2.83       -0.52      3.06 o
   2   0  11       17.04       17.20      5.48 o
   3   0  11        2.84        0.68      3.00 o
   4   0  11        3.61       12.12      6.50 o
  -6   1  11        3.99       11.06      4.97 o
  -5   1  11       11.93       16.43      5.75 o
  -4   1  11        3.06        1.48      2.73 o
  -3   1  11       34.18       41.63      7.66 o
  -2   1  11       25.62       21.02      4.01 o
  -1   1  11       67.49       65.90      5.23 o
   0   1  11       98.90      115.10     14.10 o
   1   1  11        0.05       -0.39      2.64 o
   2   1  11        0.35        5.27      3.77 o
   3   1  11        1.14       -0.85      2.71 o
   4   1  11       10.23       11.75      5.95 o
  -6   2  11        5.92        6.61      3.68 o
  -5   2  11        0.67       -0.12      2.04 o
  -4   2  11        2.25        2.70      3.10 o
  -3   2  11       14.72       13.37      4.85 o
  -2   2  11      101.97      106.72     12.43 o
  -1   2  11       19.47       24.96      3.28 o
   0   2  11       16.96       24.71      4.26 o
   1   2  11       51.67       64.30     11.18 o
   2   2  11        0.04        0.48      3.16 o
   3   2  11       10.92       13.68      6.32 o
  -5   3  11        0.04        1.02      2.85 o
  -4   3  11        9.01        9.03      4.58 o
  -3   3  11        0.75        0.27      2.38 o
  -2   3  11       28.88       34.11      7.77 o
  -1   3  11       58.06       59.28      6.81 o
   0   3  11        0.61        0.86      2.23 o
   1   3  11       43.60       48.06     10.24 o
   2   3  11       13.36       24.95      7.46 o
  -4   4  11       11.13       17.31      6.42 o
  -3   4  11        1.30        5.98      4.18 o
  -2   4  11       13.95       15.64      5.83 o
  -1   4  11        7.03        8.45      2.99 o
   0   4  11        0.02        1.60      1.66 o
   1   4  11        4.00        7.81      4.67 o
  -3   5  11        1.96        2.92      3.76 o
  -2   5  11        0.44        0.95      1.97 o
  -1   5  11       22.09       18.48      6.00 o
   0   5  11        0.15        3.09      2.53 o
  -2  -9  12        0.99        6.43      5.52 o
  -1  -9  12        5.70        7.09      3.13 o
   0  -9  12       14.57       14.75      4.52 o
  -4  -8  12        4.89       15.64      5.44 o
  -3  -8  12        2.11        3.38      2.53 o
  -2  -8  12       10.48        9.34      3.72 o
  -1  -8  12        0.24        1.86      6.55 o
   0  -8  12       22.74       30.16      8.24 o
   1  -8  12        1.12        3.10      3.54 o
   2  -8  12       14.12       11.22      5.03 o
  -4  -7  12        3.76        8.34      4.27 o
  -3  -7  12       21.74       20.29      5.80 o
  -2  -7  12       15.01       15.24      4.90 o
  -1  -7  12        4.06       10.82      5.30 o
   0  -7  12        2.14        3.23      2.80 o
   1  -7  12        1.92        3.11      3.75 o
   2  -7  12        0.05        1.77      2.08 o
   3  -7  12        5.53        5.61      2.81 o
  -5  -6  12        0.05       -1.06      2.19 o
  -4  -6  12        0.57        0.03      1.81 o
  -3  -6  12        9.66       11.51      4.45 o
  -2  -6  12       15.05       16.64      4.99 o
  -1  -6  12       24.58       23.68      5.84 o
   0  -6  12        0.44       -0.27      1.26 o
   1  -6  12       99.49      117.54     10.68 o
   2  -6  12       21.92       21.76      4.52 o
   3  -6  12       15.49       16.59      5.72 o
  -6  -5  12        0.47        0.76      2.72 o
  -5  -5  12        4.94        4.47      3.43 o
  -4  -5  12        3.75        1.90      1.80 o
  -3  -5  12        3.37        8.63      3.56 o
  -2  -5  12        0.60        3.15      1.64 o
  -1  -5  12        0.55        2.40      2.28 o
   0  -5  12        2.03        2.37      1.90 o
   1  -5  12        7.11        4.31      2.09 o
   2  -5  12       14.90       18.29      4.25 o
   3  -5  12       18.41       29.57      7.26 o
  -6  -4  12        0.85        4.79      4.76 o
  -5  -4  12        5.29        7.88      4.12 o
  -4  -4  12        3.41        4.47      3.01 o
  -3  -4  12       24.08       16.71      5.06 o
  -2  -4  12       10.22        3.81      5.47 o
  -1  -4  12       22.44       18.72      3.73 o
   0  -4  12        3.67        3.43      1.57 o
   1  -4  12        8.67        9.79      3.88 o
   2  -4  12       12.38       18.77      5.93 o
   3  -4  12       44.81       61.57     10.93 o
  -6  -3  12        1.39        5.55      3.38 o
  -5  -3  12        0.75        0.52      3.62 o
  -4  -3  12        8.50        6.45      3.89 o
  -3  -3  12        0.79        1.89      1.99 o
  -2  -3  12       22.17       21.14      5.44 o
  -1  -3  12        8.43        5.95      2.33 o
   0  -3  12       12.71        8.94      2.60 o
   1  -3  12        0.22       -1.47      1.81 o
   2  -3  12        0.10       -2.27      2.39 o
   3  -3  12        1.53        5.04      3.68 o
  -6  -2  12       28.79       33.07      7.22 o
  -5  -2  12        3.15        2.38      2.09 o
  -4  -2  12        0.03        0.24      1.82 o
  -3  -2  12       18.88       17.93      3.36 o
  -2  -2  12       46.40       59.94      6.41 o
  -1  -2  12       30.15       25.08      4.15 o
   0  -2  12       31.19       32.99      4.65 o
   1  -2  12        0.92        0.98      1.25 o
   2  -2  12        0.45       -1.01      3.97 o
   3  -2  12        0.15        3.81      4.80 o
  -6  -1  12       19.57       16.59      5.64 o
  -5  -1  12       27.24       14.14      4.81 o
  -4  -1  12       99.33       91.41     11.18 o
  -3  -1  12       38.70       43.39      5.48 o
  -2  -1  12        5.50        4.50      1.68 o
  -1  -1  12       28.17       33.14      4.51 o
   0  -1  12       23.21       23.26      3.97 o
   1  -1  12       27.62       20.61      6.13 o
   2  -1  12        6.03        5.02      3.20 o
   3  -1  12        0.01       -1.40      2.59 o
  -6   0  12        0.36       -0.66      2.54 o
  -5   0  12       33.34       32.39      7.37 o
  -4   0  12      141.41      156.61     15.13 o
  -3   0  12      161.71      162.64     14.88 o
  -2   0  12       26.01       32.46      3.96 o
  -1   0  12       37.58       47.97      4.48 o
   0   0  12       11.28       14.27      6.22 o
   1   0  12        8.82        8.52      4.65 o
   2   0  12        1.99        1.12      2.70 o
   3   0  12        6.88        0.42      2.68 o
  -5   1  12       25.51       30.48      7.31 o
  -4   1  12        0.03        0.24      2.04 o
  -3   1  12        2.65        3.58      2.77 o
  -2   1  12        2.76        1.38      1.58 o
  -1   1  12        0.56        0.80      4.12 o
   0   1  12        2.92        6.60      4.62 o
   1   1  12       14.46       22.79      7.69 o
   2   1  12       89.67      108.83     14.96 o
  -5   2  12        1.52        4.09      3.71 o
  -4   2  12        0.02        0.61      2.97 o
  -3   2  12       16.13       15.70      5.69 o
  -2   2  12       14.61       12.36      4.65 o
  -1   2  12        2.78        7.93      3.31 o
   0   2  12       11.12       20.36      7.91 o
   1   2  12        2.02        2.63      2.87 o
   2   2  12        9.88       21.38      6.99 o
  -4   3  12       11.31        8.96      4.50 o
  -3   3  12        2.71        4.56      2.61 o
  -2   3  12        0.84       -0.62      2.24 o
  -1   3  12        2.02        1.86      4.47 o
   0   3  12        0.02        3.06      3.99 o
   1   3  12        0.63       -0.18      2.81 o
  -2   4  12        8.27        6.09      4.11 o
  -2  -8  13        3.53       -0.39      1.99 o
  -1  -8  13        2.16        3.36      2.99 o
   0  -8  13        9.90       14.79      6.52 o
  -3  -7  13       10.58        9.47      3.90 o
  -2  -7  13        0.30        1.87      2.54 o
  -1  -7  13       25.37       21.64      6.06 o
   0  -7  13       26.46       20.69      6.02 o
   1  -7  13       60.12       57.88     11.13 o
  -4  -6  13        3.97        6.37      3.82 o
  -3  -6  13        0.51        0.07      1.55 o
  -2  -6  13        8.25        9.87      4.06 o
  -1  -6  13       12.95       12.04      4.46 o
   0  -6  13        9.71        8.46      3.85 o
   1  -6  13        6.88        3.39      2.51 o
   2  -6  13       22.85       34.96      8.01 o
  -5  -5  13       14.93       10.83      4.53 o
  -4  -5  13        1.77       -0.36      2.59 o
  -3  -5  13       33.15       36.57      7.65 o
  -2  -5  13       42.99       40.47      7.87 o
  -1  -5  13        0.58        2.09      3.09 o
   0  -5  13       20.39       21.44      5.11 o
   1  -5  13        0.41       -0.42      2.67 o
   2  -5  13        3.98        3.08      3.11 o
  -5  -4  13        1.24       -2.98      2.66 o
  -4  -4  13       12.50        9.41      4.59 o
  -3  -4  13       15.76        9.91      3.86 o
  -2  -4  13        1.26       -0.50      1.15 o
  -1  -4  13        2.88        1.19      1.33 o
   0  -4  13       17.06       17.21      3.58 o
   1  -4  13        0.00       -5.13      3.93 o
   2  -4  13        0.46       -1.46      3.18 o
  -5  -3  13        0.01       -0.77      2.95 o
  -4  -3  13        5.34        5.93      3.53 o
  -3  -3  13        0.56        2.95      2.39 o
  -2  -3  13        0.31        0.58      2.18 o
  -1  -3  13        5.45        9.24      3.73 o
   0  -3  13        1.69        1.85      1.06 o
   1  -3  13       13.01       15.32      3.30 o
   2  -3  13        0.03       -0.30      4.60 o
  -5  -2  13        3.93        8.96      4.80 o
  -4  -2  13       12.09       10.73      4.61 o
  -3  -2  13        4.44        7.65      3.58 o
  -2  -2  13        1.20        2.51      2.02 o
  -1  -2  13       78.70       91.73     10.32 o
   0  -2  13       22.78       25.73      4.28 o
   1  -2  13        2.03        3.98      3.42 o
   2  -2  13        1.07       -5.11      4.32 o
  -5  -1  13       19.51       12.33      4.88 o
  -4  -1  13        2.30        3.80      3.25 o
  -3  -1  13        4.95        6.00      2.33 o
  -2  -1  13        2.20       -0.07      1.68 o
  -1  -1  13        0.97       -0.26      1.56 o
   0  -1  13       20.72       26.69      8.44 o
   1  -1  13        5.67        3.87      3.77 o
   2  -1  13        0.79       -7.32      4.91 o
  -5   0  13       40.55       37.59      8.25 o
  -4   0  13       35.34       30.54      7.14 o
  -3   0  13        0.07        0.56      1.56 o
  -2   0  13       14.54       14.60      2.82 o
  -1   0  13        0.05        1.21      2.62 o
   0   0  13       12.67       21.18      7.10 o
   1   0  13        5.25        4.44      3.35 o
  -4   1  13       50.96       49.88      9.43 o
  -3   1  13       11.49       19.65      5.60 o
  -2   1  13        0.13        1.21      2.74 o
  -1   1  13        6.30        5.44      2.31 o
   0   1  13       13.39       22.97      8.04 o
   1   1  13        3.63       10.44      6.35 o
  -3   2  13       10.46       14.55      5.41 o
  -2   2  13        7.23        5.35      3.47 o
  -1   2  13        0.09        1.84      2.09 o
  -2  -6  14        9.23       10.14      4.76 o
  -1  -6  14        1.71       -0.85      1.88 o
  -3  -5  14        7.68        1.78      1.58 o
  -2  -5  14       11.23        7.09      3.19 o
  -1  -5  14        0.69       -0.84      1.83 o
   0  -5  14        1.02        1.52      1.66 o
  -3  -4  14        4.28        3.22      2.52 o
  -2  -4  14        2.05        3.15      2.06 o
  -1  -4  14        0.02        0.07      1.03 o
   0  -4  14       22.80       19.04      4.15 o
  -3  -3  14       15.69        8.30      3.91 o
  -2  -3  14        2.35        2.31      1.64 o
  -1  -3  14        1.53        1.10      1.70 o
   0  -3  14        2.03        1.63      1.83 o
   1  -3  14       20.05       19.51      6.66 o
  -3  -2  14       34.72       18.40      5.58 o
  -2  -2  14        0.72        0.45      1.41 o
  -1  -2  14        4.70        5.30      2.24 o
   0  -2  14       14.45       14.81      5.96 o
  -3  -1  14        5.44       -1.15      2.30 o
  -2  -1  14        0.21       -2.16      2.26 o
  -1  -1  14       11.47       16.26      6.47 o
   0  -1  14       10.81        8.61      5.28 o
  -2   0  14        3.07       -0.58      3.43 o
 
